# Supplementary material for: Pathogenic Leptospires Modulate Protein Expression and Post-translational Modifications in Response to Mammalian Host Signals
Source: Front Cell Infect Microbiol. 2017 Aug 9;7:362. doi: 10.3389/fcimb.2017.00362 (PMC5553009; doi:10.3389/fcimb.2017.00362)
Supplement: Supplementary Table 1 — List of all differentially expressed proteins. [file Table1.XLSX]

## Sheet: All DE protein stats
				DMC / 30		37 / 30		DMC / 37
Pos.	Master No.	Appearance	1-ANOVA	T-test	Av. Ratio	T-test	Av. Ratio	T-test	Av. Ratio
1	227	24 (27)	0.039	0.03	-1.69	0.82	-1.01	0.08	-1.66
2	254	21 (27)	0.00072	0.0022	-2.13	0.43	1.11	0.0055	-2.37
3	256	27 (27)	0.00036	0.0031	-3.2	0.7	1.03	0.00077	-3.3
4	259	21 (27)	0.00012	0.00035	-2.63	0.76	-1.03	0.0038	-2.54
5	260	27 (27)	4.8e-06	0.0001	-4.14	0.92	-1.03	9.4e-05	-4.03
6	262	27 (27)	7.4e-07	3.5e-05	-3.63	0.96	1.02	5.3e-05	-3.69
7	263	27 (27)	2e-07	1.9e-05	-4.17	0.83	-1.02	2e-05	-4.07
8	275	24 (27)	5.5e-05	0.00023	3.43	0.0079	1.64	0.0054	2.09
9	282	27 (27)	0.00097	0.00071	2.78	0.64	1.15	0.0037	2.41
10	284	27 (27)	0.021	0.011	2.07	0.52	1.19	0.057	1.74
11	286	27 (27)	0.016	0.037	-2.03	0.72	1.04	0.012	-2.1
12	308	21 (27)	3.4e-05	0.00028	11.67	0.6	-1.07	0.001	12.43
13	310	21 (27)	1.3e-05	0.00017	13.09	0.82	-1	0.00023	13.13
14	311	24 (27)	4.6e-06	0.00028	10.43	0.56	-1.14	6.1e-05	11.87
15	313	27 (27)	3.1e-05	0.00057	7.05	0.17	1.14	0.00086	6.19
16	315	24 (27)	3.2e-05	0.00015	6.8	0.4	1.22	0.0017	5.59
17	319	21 (27)	2.8e-05	0.00024	10.48	0.94	-1.01	0.0021	10.56
18	322	24 (27)	7.5e-05	0.00077	7.4	0.75	1.07	0.0011	6.91
19	333	21 (27)	0.0003	0.0015	-3.53	0.05	-1.58	0.0023	-2.23
20	372	24 (27)	0.02	0.034	3.09	0.94	-1.22	0.012	3.78
21	373	21 (27)	0.0009	0.00046	5.26	0.61	1.36	0.0097	3.86
22	375	21 (27)	0.0023	0.0012	3.95	0.9	1.06	0.0077	3.72
23	379	24 (27)	0.0055	0.0015	2.48	0.75	1.15	0.019	2.15
24	383	24 (27)	0.026	0.017	2.59	0.16	1.47	0.11	1.76
25	432	21 (27)	4.7e-06	8.4e-05	-2.67	0.025	1.26	0.00039	-3.37
26	457	27 (27)	0.039	0.046	-1.56	0.88	-1.01	0.064	-1.55
27	459	27 (27)	0.0047	0.012	-2.4	0.96	-1.03	0.0071	-2.34
28	518	21 (27)	0.057	0.039	2.02	0.31	1.22	0.14	1.65
29	537	27 (27)	3.8e-05	0.00014	-2.5	0.93	-1	0.00039	-2.49
30	544	27 (27)	0.0038	0.014	-2.06	0.72	1.05	0.0077	-2.17
31	546	27 (27)	4.5e-05	0.00041	-2.14	0.53	-1.06	0.00073	-2.01
32	553	27 (27)	0.0041	0.003	-1.43	0.19	-1.12	0.035	-1.28
33	563	27 (27)	2.7e-05	0.00015	-2.8	0.027	-1.6	0.00017	-1.75
34	580	27 (27)	6.6e-07	6.5e-06	-4.69	0.67	-1.07	2.4e-05	-4.4
35	581	27 (27)	2.8e-06	2.9e-06	-3.83	0.056	-1.48	0.00021	-2.58
36	583	27 (27)	0.00022	0.00022	-2.81	0.25	-1.27	0.0025	-2.22
37	589	27 (27)	9.4e-08	2.9e-06	-5.66	0.18	-1.19	2.1e-05	-4.74
38	591	27 (27)	6.1e-09	5.6e-07	-10.7	0.42	-1.15	1.5e-06	-9.31
39	595	24 (27)	0.0019	0.0036	-1.43	0.0021	-1.31	0.33	-1.08
40	630	27 (27)	0.00011	0.00022	-4.32	0.034	-1.78	0.0051	-2.43
41	631	27 (27)	1.9e-07	1.2e-06	-8.01	0.013	-1.83	6.2e-05	-4.37
42	633	24 (27)	6.7e-05	0.00014	-6.08	0.021	-1.88	0.0065	-3.24
43	637	27 (27)	1.5e-07	3.7e-06	-4.78	0.83	1.05	8e-06	-5.04
44	642	27 (27)	2.7e-05	0.00052	-3.11	0.71	1.05	0.00043	-3.26
45	648	27 (27)	1.1e-06	2.5e-05	-2.92	0.51	-1.07	6.3e-05	-2.73
46	672	27 (27)	7.7e-05	0.00026	-3.47	0.017	-1.52	0.0052	-2.28
47	676	27 (27)	0.00013	0.00068	-3.29	0.017	-1.43	0.0052	-2.3
48	684	27 (27)	2.5e-06	2.5e-05	-4.28	0.92	-1.02	3.9e-05	-4.21
49	686	21 (27)	6.8e-06	4.5e-05	-2.19	0.81	1.02	6.2e-05	-2.24
50	697	27 (27)	0.00062	0.0042	-2.01	0.65	1.06	0.0036	-2.12
51	700	27 (27)	0.00073	0.0023	-1.73	0.81	-1.03	0.0027	-1.68
52	701	24 (27)	0.0052	0.0067	-1.79	0.49	-1.14	0.0093	-1.57
53	704	24 (27)	0.07	0.05	-1.45	0.51	-1.09	0.1	-1.33
54	705	21 (27)	0.0068	0.0051	-1.95	0.21	-1.19	0.058	-1.64
55	706	27 (27)	0.0043	0.0039	-1.6	0.68	1.09	0.0079	-1.75
56	710	27 (27)	0.013	0.011	-1.61	0.38	-1.12	0.045	-1.43
57	711	21 (27)	0.038	0.034	-1.67	0.42	-1.1	0.095	-1.52
58	712	27 (27)	0.00064	0.0018	-2.22	0.11	-1.22	0.0097	-1.82
59	717	21 (27)	0.002	0.0035	-1.87	0.56	-1.07	0.0081	-1.74
60	724	27 (27)	0.0054	0.0072	-1.78	0.14	-1.19	0.04	-1.49
61	725	24 (27)	0.0035	0.0068	-2.07	0.22	-1.2	0.017	-1.72
62	730	27 (27)	0.012	0.013	-1.67	0.18	-1.16	0.062	-1.44
63	748	24 (27)	1.2e-07	3.8e-06	-4.72	0.91	-1.03	7.6e-06	-4.6
64	750	24 (27)	0.0016	0.0046	-2.23	0.82	-1.03	0.011	-2.16
65	751	21 (27)	1.8e-07	2.1e-05	-4.12	0.51	1.07	4.7e-06	-4.4
66	767	24 (27)	0.00069	0.0012	-2.63	0.64	-1.12	0.0022	-2.34
67	776	27 (27)	1.1e-06	9.1e-07	-4.46	0.21	-1.24	0.00012	-3.6
68	780	24 (27)	1.7e-05	0.00017	-3.42	0.44	1.15	0.00014	-3.94
69	784	27 (27)	0.0071	0.0061	-1.39	0.52	-1.05	0.028	-1.32
70	786	24 (27)	2.1e-06	7.5e-06	-4.54	0.94	1	6.2e-05	-4.55
71	792	24 (27)	1.8e-09	6.8e-07	-5.82	0.031	1.21	1.4e-06	-7.02
72	793	24 (27)	2.8e-10	3.9e-08	-6.19	0.26	1.15	1.4e-07	-7.1
73	794	27 (27)	2.1e-06	3.6e-05	-3.2	0.78	-1.05	4.5e-05	-3.06
74	797	24 (27)	0.1	0.1	-2.02	0.99	-1.04	0.047	-1.94
75	814	27 (27)	0.00067	0.0041	-2.17	0.82	1.02	0.0027	-2.22
76	825	24 (27)	0.11	0.21	1.28	0.37	-1.31	0.028	1.68
77	830	27 (27)	0.1	0.17	-1.47	0.49	1.17	0.048	-1.71
78	864	27 (27)	0.02	0.041	1.57	0.43	-1.08	0.027	1.71
79	902	24 (27)	0.0011	0.00054	2.16	0.56	1.15	0.0076	1.87
80	932	27 (27)	0.022	0.039	2.63	0.83	1.03	0.046	2.55
81	934	27 (27)	0.00039	0.0013	-2.06	0.85	1.05	0.0021	-2.16
82	940	24 (27)	0.00035	0.0023	-2.09	0.69	1.06	0.0015	-2.21
83	942	27 (27)	0.0035	0.012	-1.92	0.91	1.01	0.0089	-1.93
84	943	27 (27)	0.00031	0.00081	-2.45	0.5	-1.13	0.0018	-2.17
85	945	21 (27)	0.0076	0.027	-2.09	0.73	1.03	0.014	-2.14
86	947	24 (27)	0.001	0.0017	-2.12	0.8	-1.02	0.0068	-2.08
87	948	27 (27)	0.00036	0.0019	-2.19	0.85	-1.04	0.0016	-2.1
88	949	27 (27)	0.0007	0.0023	-2.17	0.74	-1.04	0.0037	-2.08
89	950	27 (27)	0.00052	0.0027	-2.21	0.95	1.02	0.003	-2.24
90	957	21 (27)	0.00074	0.0016	-2.51	0.079	-1.26	0.011	-1.98
91	958	27 (27)	0.0013	0.0054	-1.98	0.87	-1.01	0.007	-1.96
92	959	27 (27)	0.00077	0.0038	-2.07	0.93	-1.01	0.004	-2.05
93	960	27 (27)	0.00018	0.00091	-2.33	1	1.03	0.0019	-2.4
94	961	27 (27)	0.0004	0.0019	-2.22	0.61	-1.07	0.0031	-2.07
95	962	27 (27)	7.1e-05	0.00054	-2.52	0.68	-1.05	0.0009	-2.4
96	967	27 (27)	0.0011	0.0044	-2.1	0.7	-1.05	0.0064	-2
97	968	27 (27)	0.00029	0.0017	-2.29	0.67	-1.05	0.0025	-2.17
98	969	24 (27)	0.0018	0.0094	-2.23	0.71	-1.06	0.006	-2.11
99	974	27 (27)	0.00015	0.0012	-2.48	0.68	-1.08	0.0011	-2.3
100	975	21 (27)	0.0094	0.041	-2.11	0.86	1.05	0.014	-2.21
101	979	27 (27)	0.00033	0.0024	-2.2	0.96	-1.01	0.0023	-2.19
102	980	27 (27)	0.00027	0.0011	-2.32	0.66	-1.05	0.0027	-2.21
103	985	24 (27)	1.1e-06	2.6e-05	-3.11	0.86	1.01	4.1e-05	-3.15
104	986	24 (27)	3.9e-05	8.1e-05	3.52	0.55	1.14	0.0013	3.1
105	987	24 (27)	4.3e-06	1.1e-05	3.71	0.82	1.07	0.0003	3.46
106	992	24 (27)	3.4e-06	7.6e-05	4.49	0.89	1	0.00013	4.49
107	1028	27 (27)	0.0021	0.0046	3.53	0.056	1.49	0.022	2.38
108	1036	27 (27)	0.00027	0.00031	-3.29	0.26	-1.24	0.0049	-2.66
109	1042	27 (27)	3.1e-06	2.6e-05	-6.47	0.33	-1.14	0.00026	-5.68
110	1049	27 (27)	3.5e-06	7.2e-05	-5.23	0.74	-1.06	0.0001	-4.92
111	1064	27 (27)	0.0056	0.008	-2.23	0.33	-1.19	0.028	-1.87
112	1065	27 (27)	1.8e-05	0.00025	-4.65	0.75	1.07	0.00014	-4.97
113	1066	27 (27)	1.5e-06	2.3e-05	-4.81	0.5	-1.1	8.6e-05	-4.38
114	1069	27 (27)	0.0083	0.025	-1.61	0.45	1.12	0.017	-1.81
115	1096	21 (27)	0.0032	0.0047	2.68	0.22	1.24	0.024	2.16
116	1105	27 (27)	0.032	0.073	-1.57	0.37	1.27	0.039	-2
117	1109	21 (27)	1.9e-05	7.5e-05	4.94	0.39	1.19	0.00061	4.16
118	1121	24 (27)	1.5e-05	0.00015	4.25	0.25	-1.23	0.0003	5.22
119	1124	24 (27)	0.0012	0.012	2.66	0.27	-1.32	0.0017	3.51
120	1135	24 (27)	0.00089	0.0028	2.94	0.068	1.24	0.014	2.36
121	1144	27 (27)	3.4e-05	5.9e-05	-4.5	0.014	-1.75	0.0051	-2.57
122	1154	27 (27)	0.00062	0.00061	-2.94	0.077	-1.66	0.0062	-1.77
123	1156	27 (27)	0.028	0.067	1.56	0.48	-1.12	0.023	1.75
124	1163	24 (27)	0.015	0.043	2.32	0.31	-1.23	0.022	2.85
125	1164	21 (27)	0.0046	0.013	3.09	0.95	-1.02	0.0069	3.17
126	1174	27 (27)	1.3e-05	6.6e-05	-3.13	0.95	-1	0.00012	-3.12
127	1177	27 (27)	0.0017	0.0047	-1.72	0.89	1.01	0.0024	-1.74
128	1206	27 (27)	0.0026	0.0038	-2.03	0.36	1.33	0.0024	-2.71
129	1211	24 (27)	0.00026	0.00043	-3.52	0.47	1.28	0.00042	-4.51
130	1227	27 (27)	1e-07	1.2e-05	-5.54	0.43	1.12	6.8e-06	-6.22
131	1250	27 (27)	1.4e-05	8.1e-05	-2.92	0.68	-1.04	0.00035	-2.81
132	1251	24 (27)	0.0075	0.028	-1.71	0.46	1.09	0.0049	-1.86
133	1262	27 (27)	0.031	0.0099	-1.8	0.17	-1.28	0.19	-1.41
134	1263	27 (27)	0.0006	0.00021	-2.47	0.2	-1.23	0.012	-2.01
135	1266	27 (27)	7.7e-09	1.9e-07	-9.25	0.12	-1.4	1.2e-06	-6.62
136	1267	27 (27)	2.5e-08	3e-06	-7.46	0.71	1.06	2.2e-06	-7.92
137	1269	27 (27)	5.7e-07	2.1e-05	-3.36	0.44	1.13	1.8e-05	-3.78
138	1275	21 (27)	0.014	0.0098	1.75	0.54	1.12	0.012	1.56
139	1289	21 (27)	0.071	0.024	1.44	0.45	1.16	0.15	1.25
140	1293	24 (27)	0.045	0.026	1.58	0.76	1.06	0.088	1.49
141	1297	24 (27)	0.096	0.031	1.76	0.48	1.23	0.17	1.43
142	1300	27 (27)	0.067	0.16	1.55	0.32	-1.2	0.044	1.85
143	1318	21 (27)	0.0021	0.0037	1.9	0.26	1.12	0.018	1.7
144	1330	21 (27)	0.041	0.029	-2.32	0.52	1.52	0.04	-3.52
145	1334	27 (27)	0.0028	0.0014	-1.65	0.43	-1.1	0.014	-1.5
146	1341	21 (27)	0.55	0.45	1.76	0.014	1.4	0.91	1.26
147	1352	24 (27)	0.0024	0.0081	-1.55	0.062	1.53	0.0079	-2.37
148	1356	21 (27)	0.00032	0.0021	-2.16	0.28	1.21	0.00056	-2.61
149	1364	27 (27)	0.002	0.02	-1.78	0.079	1.49	0.0042	-2.65
150	1380	24 (27)	0.076	0.059	-1.49	0.9	1.01	0.036	-1.51
151	1395	21 (27)	0.0012	0.00036	-4.55	0.61	-1.03	0.013	-4.42
152	1397	21 (27)	0.019	0.015	-2.97	0.31	-1.22	0.073	-2.42
153	1402	27 (27)	0.00014	0.00064	-3.23	0.02	-1.45	0.0057	-2.23
154	1407	27 (27)	2.6e-05	0.00043	-4.35	0.019	-1.23	0.0011	-3.55
155	1411	27 (27)	0.014	0.017	-1.89	0.18	-1.24	0.06	-1.52
156	1412	27 (27)	0.00012	0.00042	-3.74	0.78	-1.06	0.00067	-3.53
157	1414	24 (27)	0.00013	0.00072	4.65	0.57	1.09	0.0027	4.25
158	1429	24 (27)	0.00074	0.0013	-3.95	0.35	-1.33	0.0051	-2.96
159	1431	21 (27)	0.021	0.0032	1.47	0.93	1.04	0.057	1.41
160	1432	24 (27)	0.0087	0.0096	1.77	0.14	1.24	0.038	1.42
161	1445	27 (27)	0.08	0.045	1.75	0.31	1.22	0.19	1.44
162	1446	21 (27)	0.0028	0.0052	2.4	0.36	1.11	0.022	2.15
163	1447	21 (27)	0.00071	0.00096	2.69	0.94	1.05	0.0066	2.57
164	1448	21 (27)	0.001	0.0022	2.42	0.68	1.06	0.0093	2.28
165	1450	24 (27)	0.00069	0.00074	2.24	0.34	-1.16	0.0025	2.61
166	1464	27 (27)	0.013	0.063	-1.74	0.19	1.49	0.0077	-2.59
167	1469	24 (27)	4.6e-06	0.00013	-3.52	0.74	-1.06	9.2e-05	-3.33
168	1476	27 (27)	0.0044	0.012	-1.75	0.76	1.06	0.012	-1.85
169	1484	27 (27)	0.0016	0.0053	-2.46	0.65	1.11	0.0028	-2.73
170	1495	24 (27)	0.00024	0.0071	-3.07	0.12	1.44	0.0004	-4.41
171	1504	27 (27)	0.034	0.063	-1.49	0.71	1.04	0.036	-1.56
172	1505	27 (27)	9.3e-05	0.0026	-2.29	0.27	1.14	0.00023	-2.6
173	1523	27 (27)	0.017	0.055	-1.62	0.41	1.14	0.014	-1.85
174	1528	27 (27)	0.00026	0.0023	-2.46	0.84	1.03	0.0019	-2.53
175	1529	24 (27)	0.012	0.0059	-1.73	0.48	1.27	0.014	-2.19
176	1531	27 (27)	0.04	0.12	-1.58	0.28	1.23	0.032	-1.94
177	1532	27 (27)	3.6e-05	0.0014	-2.88	0.05	1.49	0.00026	-4.3
178	1539	27 (27)	0.0027	0.035	-1.54	0.031	1.29	0.0054	-1.99
179	1540	27 (27)	0.00093	0.044	-1.41	0.015	1.3	0.0011	-1.84
180	1545	21 (27)	0.00045	0.00096	-2.6	0.074	-1.26	0.012	-2.06
181	1548	24 (27)	2.7e-05	5.2e-05	-2.93	0.61	-1.09	0.00046	-2.7
182	1554	27 (27)	6.9e-07	1.1e-05	-5.02	0.56	1.16	1.1e-05	-5.82
183	1556	27 (27)	0.00086	0.0029	-2.07	0.64	1.08	0.00067	-2.24
184	1570	21 (27)	0.00018	0.00058	-2.31	0.032	-1.27	0.0047	-1.81
185	1571	21 (27)	0.023	0.012	-1.57	0.58	1.13	0.064	-1.78
186	1572	27 (27)	0.035	0.077	-1.85	0.28	1.79	0.021	-3.3
187	1574	24 (27)	0.11	0.14	1.52	0.0059	1.41	0.95	1.08
188	1583	24 (27)	0.00016	3.7e-05	-4.33	0.73	1.36	0.0024	-5.87
189	1585	27 (27)	0.0047	0.0051	-2.1	0.91	1.12	0.013	-2.35
190	1588	24 (27)	0.00084	0.008	-2.37	0.67	1.06	0.0029	-2.51
191	1600	21 (27)	0.00016	0.0016	-4.67	0.11	1.31	0.0019	-6.1
192	1606	27 (27)	1.2e-05	0.00012	-4.61	0.14	-1.29	0.00056	-3.57
193	1609	21 (27)	0.00022	0.00088	-3.8	0.74	-1.08	0.0048	-3.52
194	1610	27 (27)	5.3e-07	1.5e-05	-6.08	0.35	1.28	1.4e-05	-7.8
195	1612	27 (27)	0.00019	0.00042	-2.38	0.56	-1.1	0.0011	-2.16
196	1613	27 (27)	1.3e-05	0.00021	-4.3	0.28	-1.17	0.00044	-3.66
197	1614	27 (27)	9.2e-05	0.00017	-6.71	0.5	1.64	0.00049	-10.97
198	1618	24 (27)	5.1e-05	2.5e-05	-2.49	0.27	-1.15	0.0023	-2.16
199	1628	24 (27)	0.098	0.49	-1.57	0.2	1.37	0.014	-2.16
200	1637	27 (27)	1.5e-08	1.1e-07	-9.45	0.41	1.31	2.6e-06	-12.38
201	1638	27 (27)	4e-09	9.3e-07	-12.47	0.16	1.4	2.1e-07	-17.47
202	1647	21 (27)	0.036	0.043	-1.58	0.86	-1	0.024	-1.57
	Master Number		=Spot number from Figure 1
	Appearance		=This spot is detected in indicated number of scans (out of 27 total)
	1-ANOVA		=p-value (ANOVA) for differential expression across all conditions
		DMC / 30	=Comparison of DMC with IV30 cultivated leptospires
		37 / 30	=Comparison of IV37 with IV 30 cultivated leptospires
		DMC / 37	=Comparison of DMC with IV37 cultivated leptospires
		T-test	=p value (T-test) comparing indicated conditions
		Av-ratio	=fold change

## Sheet: DMC V IV30
			DMC / 30		Number of MS IDs	Protein name	Accession	Protein name	Accession	Protein name	Accession
Master No.	Appearance	1-ANOVA	T-test	Av. Ratio
310	21 (27)	1.3e-05	0.00017	13.09	No ID
308	21 (27)	3.4e-05	0.00028	11.67	No ID
319	21 (27)	2.8e-05	0.00024	10.48	Two IDs	methylmalonyl-CoA mutase	gi|45602612	BSA
311	24 (27)	4.6e-06	0.00028	10.43	No ID
322	24 (27)	7.5e-05	0.00077	7.4	No ID
313	27 (27)	3.1e-05	0.00057	7.05	One ID	methylmalonyl-CoA mutase	gi|45602612
315	24 (27)	3.2e-05	0.00015	6.8	Two IDs	methylmalonyl-CoA mutase	gi|45602612	elongation factor EF-G	gi|45601445
373	21 (27)	0.0009	0.00046	5.26	Not a significant ID	GroEL	gi|45600451
1109	21 (27)	1.9e-05	7.5e-05	4.94	No ID
1414	24 (27)	0.00013	0.00072	4.65	No ID
992	24 (27)	3.4e-06	7.6e-05	4.49	One ID	succinate dehydrogenase iron-sulfur subunit	gi|45601096
1121	24 (27)	1.5e-05	0.00015	4.25	No ID
375	21 (27)	0.0023	0.0012	3.95	One ID	GroEL	gi|45600451
987	24 (27)	4.3e-06	1.1e-05	3.71	One ID	succinate dehydrogenase iron-sulfur subunit	gi|45601096
1028	27 (27)	0.0021	0.0046	3.53	One ID	LipL41	gi|45602037
986	24 (27)	3.9e-05	8.1e-05	3.52	No ID
275	24 (27)	5.5e-05	0.00023	3.43	Two IDs	polyribonucleotide nucleotidyltransferase	gi|45601779	cyclic nucleotide binding protein	gi|45601070
372	24 (27)	0.02	0.034	3.09	Two IDs	putative citrate lyase	gi|45600315	cytoplasmic membrane protein	gi|45600954
1164	21 (27)	0.0046	0.013	3.09	One ID	3-hydroxybutyryl-CoA dehydratase	gi|45601580
1135	24 (27)	0.00089	0.0028	2.94	Not a significant ID	LipL41	gi|45602037
282	27 (27)	0.00097	0.00071	2.78	One ID	DnaK	gi|45599657
1447	21 (27)	0.00071	0.00096	2.69	No ID
1096	21 (27)	0.0032	0.0047	2.68	No ID
1124	24 (27)	0.0012	0.012	2.66	Two IDs	tryptophan synthase alpha chain	gi|45599987	conserved hypothetical protein	gi|45599382
932	27 (27)	0.022	0.039	2.63	Two IDs	succinate dehydrogenase iron-sulfur subunit	gi|45601096	glucose-1-phosphate thymidylyltransferase	gi|45601212
383	24 (27)	0.026	0.017	2.59	One ID	GroEL	gi|45600451
379	24 (27)	0.0055	0.0015	2.48	One ID	GroEL	gi|45600451
1448	21 (27)	0.001	0.0022	2.42	Not a significant ID	putative lipoprotein	gi|45600006
1446	21 (27)	0.0028	0.0052	2.4	One ID	putative lipoprotein	gi|45600006
1163	24 (27)	0.015	0.043	2.32	No ID
1450	24 (27)	0.00069	0.00074	2.24	Not a significant ID	putative lipoprotein	gi|45600006
902	24 (27)	0.0011	0.00054	2.16	Two IDs	conserved hypothetical protein	gi|45600951	flagellar filament sheath protein	gi|45599917
284	27 (27)	0.021	0.011	2.07	One ID	DnaK	gi|45599657
518	21 (27)	0.057	0.039	2.02	One ID	putative glutamine synthetase protein	gi|45601495
1318	21 (27)	0.0021	0.0037	1.9	One ID	peptidoglycan associated cytoplasmic membrane protein	gi|45599329
1432	24 (27)	0.0087	0.0096	1.77	No ID
1297	24 (27)	0.096	0.031	1.76	No ID
1275	21 (27)	0.014	0.0098	1.75	One ID	peptidoglycan associated cytoplasmic membrane protein	gi|45599329
1445	27 (27)	0.08	0.045	1.75	One ID	lipoprotein	gi|45656770
1293	24 (27)	0.045	0.026	1.58	One ID	peptidoglycan associated cytoplasmic membrane protein	gi|45599329
864	27 (27)	0.02	0.041	1.57	No ID
1431	21 (27)	0.021	0.0032	1.47	No ID
1289	21 (27)	0.071	0.024	1.44	One ID	peptidoglycan associated cytoplasmic membrane protein	gi|45599329
784	27 (27)	0.0071	0.0061	-1.39	Not a significant ID	cell division ATPase	gi|45600718
1540	27 (27)	0.00093	0.044	-1.41	Two IDs	thioesterase	gi|45600329	Keratin	gi|160961491
553	27 (27)	0.0041	0.003	-1.43	Two IDs	dihydrolipoamide succinyltransferase		acetyl-CoA acetyltransferase	gi|45601870
595	24 (27)	0.0019	0.0036	-1.43	Two IDs	adenylate/guanylate cyclase	gi|45600319	elongation factor Tu	gi|45601949
704	24 (27)	0.07	0.05	-1.45	One ID	LipL41	gi|45602037
1539	27 (27)	0.0027	0.035	-1.54	Two IDs	HEAT repeat protein	gi|45599545	LipL45	gi|45600754
1352	24 (27)	0.0024	0.0081	-1.55	One ID	cytochrome C/hypothetical protein LIC10877	gi|304570487
457	27 (27)	0.039	0.046	-1.56	One ID	ATP synthase subunit alpha	gi|306526202
1571	21 (27)	0.023	0.012	-1.57	No ID
1647	21 (27)	0.036	0.043	-1.58	Not a significant ID	conserved hypothetical protein
706	27 (27)	0.0043	0.0039	-1.6	One ID	LipL41	gi|45602037
710	27 (27)	0.013	0.011	-1.61	One ID	LipL41	gi|45602037
1069	27 (27)	0.0083	0.025	-1.61	Two IDs	LipL31	gi|45600569	3-methyl-2-oxobutanoate hydroxymethyltransferase	gi|45602230
1334	27 (27)	0.0028	0.0014	-1.65	No ID
711	21 (27)	0.038	0.034	-1.67	One ID	LipL41	gi|45602037
730	27 (27)	0.012	0.013	-1.67	Two IDs	LipL41	gi|45602037	elongation factor Tu	gi|45601949
227	24 (27)	0.039	0.03	-1.69	One ID	translation elongation factor G	gi|306526202
1251	24 (27)	0.0075	0.028	-1.71	One ID	transcriptional regulator (TetR family)	gi|45602144
1177	27 (27)	0.0017	0.0047	-1.72	One ID	putative lipoprotein	gi|45600937
700	27 (27)	0.00073	0.0023	-1.73	Two IDs	LipL41	gi|45602037	DNA polymerase III beta subunit	gi|45599149
1529	24 (27)	0.012	0.0059	-1.73	One ID	LipL45	gi|45600754
1476	27 (27)	0.0044	0.012	-1.75	No ID
724	27 (27)	0.0054	0.0072	-1.78	Two IDs	LipL41	gi|45602037	cysteine desulfurase	gi|45602755
1364	27 (27)	0.002	0.02	-1.78	One ID	cytochrome C/hypothetical protein LIC10877	gi|304570487
701	24 (27)	0.0052	0.0067	-1.79	One ID	LipL41	gi|45602037
1262	27 (27)	0.031	0.0099	-1.8	One ID	peroxiredoxin	gi|45600339
717	21 (27)	0.002	0.0035	-1.87	One ID	LipL41	gi|45602037
1411	27 (27)	0.014	0.017	-1.89	No ID
942	27 (27)	0.0035	0.012	-1.92	One ID	LipL32	gi|45600468
705	21 (27)	0.0068	0.0051	-1.95	No ID
958	27 (27)	0.0013	0.0054	-1.98	One ID	LipL32	gi|45600468
697	27 (27)	0.00062	0.0042	-2.01	Two IDs	DNA-directed RNA polymerase alpha chain	gi|45601920	LipL41	gi|45602037
286	27 (27)	0.016	0.037	-2.03	One ID	DnaK	gi|45599657
1206	27 (27)	0.0026	0.0038	-2.03	Three IDs	ribonuclease D	gi|45600262	heme oxygenase	gi|45602701	LipL32	gi|45600468
544	27 (27)	0.0038	0.014	-2.06	One ID	ATP synthase beta chain	gi|45600364
934	27 (27)	0.00039	0.0013	-2.06	One ID	LipL32	gi|45600468
725	24 (27)	0.0035	0.0068	-2.07	One ID	LipL41	gi|45602037
959	27 (27)	0.00077	0.0038	-2.07	One ID	LipL32	gi|45600468
1556	27 (27)	0.00086	0.0029	-2.07	One ID	cell shape determination protein/conserved hypothetical protein	gi|45601701
940	24 (27)	0.00035	0.0023	-2.09	One ID	LipL32	gi|45600468
945	21 (27)	0.0076	0.027	-2.09	One ID	LipL32	gi|45600468
967	27 (27)	0.0011	0.0044	-2.1	One ID	LipL32	gi|45600468
1585	27 (27)	0.0047	0.0051	-2.1	No ID
975	21 (27)	0.0094	0.041	-2.11	One ID	LipL32	gi|45600468
947	24 (27)	0.001	0.0017	-2.12	One ID	LipL32	gi|45600468
254	21 (27)	0.00072	0.0022	-2.13	One ID	cyclic nucleotide binding protein	gi|45601070
546	27 (27)	4.5e-05	0.00041	-2.14	One ID	dihydrolipoamide succinyltransferase	gi|45601560
1356	21 (27)	0.00032	0.0021	-2.16	Two IDs	DshA	gi|45601834	cytochrome C	gi|304570487
814	27 (27)	0.00067	0.0041	-2.17	One ID	MreB	gi|45600379
949	27 (27)	0.0007	0.0023	-2.17	One ID	LipL32	gi|45600468
686	21 (27)	6.8e-06	4.5e-05	-2.19	No ID
948	27 (27)	0.00036	0.0019	-2.19	One ID	LipL32	gi|45600468
979	27 (27)	0.00033	0.0024	-2.2	One ID	LipL32	gi|45600468
950	27 (27)	0.00052	0.0027	-2.21	One ID	LipL32	gi|45600468
712	27 (27)	0.00064	0.0018	-2.22	Not a significant ID	LipL41	gi|45602037
961	27 (27)	0.0004	0.0019	-2.22	No ID
750	24 (27)	0.0016	0.0046	-2.23	Two IDs	Ketol-acid reductoisomerase	gi|229487544	ABC transporter, ATP-binding protein	gi|45602381
969	24 (27)	0.0018	0.0094	-2.23	One ID	LipL32	gi|45600468
1064	27 (27)	0.0056	0.008	-2.23	No ID
968	27 (27)	0.00029	0.0017	-2.29	One ID	LipL32	gi|45600468
1505	27 (27)	9.3e-05	0.0026	-2.29	No ID
1570	21 (27)	0.00018	0.00058	-2.31	No ID
980	27 (27)	0.00027	0.0011	-2.32	Not a significant ID	LipL32	gi|45600468
1330	21 (27)	0.041	0.029	-2.32	Two IDs	cytochrome C	gi|304570487	NADH dehydrogenase I subunit C	gi|45601821
960	27 (27)	0.00018	0.00091	-2.33	One ID	LipL32	gi|45600468
1588	24 (27)	0.00084	0.008	-2.37	No ID
1612	27 (27)	0.00019	0.00042	-2.38	One ID	cell shape determination protein	gi|45602544
459	27 (27)	0.0047	0.012	-2.4	One ID	ATP synthase subunit alpha	gi|306526202
943	27 (27)	0.00031	0.00081	-2.45	One ID	LipL32	gi|45600468
1484	27 (27)	0.0016	0.0053	-2.46	No ID
1528	27 (27)	0.00026	0.0023	-2.46	Two IDs	cell shape determination protein	gi|45602544	LipL45	gi|45600754
1263	27 (27)	0.0006	0.00021	-2.47	One ID	peroxiredoxin	gi|45600339
974	27 (27)	0.00015	0.0012	-2.48	One ID	LipL32	gi|45600468
1618	24 (27)	5.1e-05	2.5e-05	-2.49	No ID
537	27 (27)	3.8e-05	0.00014	-2.5	One ID	dihydrolipoamide succinyltransferase	gi|45601560
957	21 (27)	0.00074	0.0016	-2.51	One ID	LipL32	gi|45600468
962	27 (27)	7.1e-05	0.00054	-2.52	One ID	LipL32	gi|45600468
1545	21 (27)	0.00045	0.00096	-2.6	One ID	LipL45	gi|45600754
259	21 (27)	0.00012	0.00035	-2.63	One ID	cyclic nucleotide binding protein	gi|45601070
767	24 (27)	0.00069	0.0012	-2.63	No ID
432	21 (27)	4.7e-06	8.4e-05	-2.67	One ID	Rho	gi|45601716
563	27 (27)	2.7e-05	0.00015	-2.8	Two IDs	acetyl-CoA acetyltransferase	gi|45601870	dihydrolipoamide succinyltransferase	gi|45601560
583	27 (27)	0.00022	0.00022	-2.81	One ID	elongation factor Tu	gi|45601949
1532	27 (27)	3.6e-05	0.0014	-2.88	Two IDs	LipL45	gi|45600754	HEAT repeat protein	gi|45599545
648	27 (27)	1.1e-06	2.5e-05	-2.92	Three IDs	acyl-CoA dehydrogenase	gi|45600094	fatty acid synthase subunit beta	gi|45659137	elongation factor Tu	gi|45601949
1250	27 (27)	1.4e-05	8.1e-05	-2.92	One ID	ATP-dependent Clp protease	gi|45600531
1548	24 (27)	2.7e-05	5.2e-05	-2.93	One ID	cell shape determination protein/conserved hypothetical protein	gi|45601701
1154	27 (27)	0.00062	0.00061	-2.94	Two IDs	conserved hypothetical protein	gi|45600133	conserved hypothetical protein	gi|45599382
1397	21 (27)	0.019	0.015	-2.97	No ID
1495	24 (27)	0.00024	0.0071	-3.07	One ID	conserved hypothetical protein	gi|45599867
642	27 (27)	2.7e-05	0.00052	-3.11	One ID	isocitrate dehydrogenase	gi|45602311
985	24 (27)	1.1e-06	2.6e-05	-3.11	No ID
1174	27 (27)	1.3e-05	6.6e-05	-3.13	One ID	putative lipoprotein	gi|45600937
256	27 (27)	0.00036	0.0031	-3.2	One ID	polyribonucleotide nucleotidyltransferase	gi|45601779
794	27 (27)	2.1e-06	3.6e-05	-3.2	Two IDs	putative citrate lyase	gi|45600315	type III beta-ketoacyl synthase-like protein	gi|304570499
1402	27 (27)	0.00014	0.00064	-3.23	No ID
676	27 (27)	0.00013	0.00068	-3.29	One ID	bacterial group 3 Ig-like protein	gi|45602121
1036	27 (27)	0.00027	0.00031	-3.29	Two IDs	electron transport flavoprotein beta subunit	gi|45599498	LipL31	gi|45600569
1269	27 (27)	5.7e-07	2.1e-05	-3.36	No ID
780	24 (27)	1.7e-05	0.00017	-3.42	One ID	putative citrate lyase	gi|45600315
672	27 (27)	7.7e-05	0.00026	-3.47	One ID	bacterial group 3 Ig-like protein	gi|45602121
1211	24 (27)	0.00026	0.00043	-3.52	No ID
1469	24 (27)	4.6e-06	0.00013	-3.52	No ID
333	21 (27)	0.0003	0.0015	-3.53	One ID	polysaccharide deacetylase	gi|45602455
262	27 (27)	7.4e-07	3.5e-05	-3.63	No ID
1412	27 (27)	0.00012	0.00042	-3.74	No ID
1609	21 (27)	0.00022	0.00088	-3.8	No ID
581	27 (27)	2.8e-06	2.9e-06	-3.83	One ID	S-adenosylhomocysteine hydrolase	gi|45602637
1429	24 (27)	0.00074	0.0013	-3.95	No ID
751	21 (27)	1.8e-07	2.1e-05	-4.12	Two IDs	Ketol-acid reductoisomerase	gi|229487544	ABC transporter, ATP-binding protein	gi|45602381
260	27 (27)	4.8e-06	0.0001	-4.14	One ID	polyribonucleotide nucleotidyltransferase	gi|45601779
263	27 (27)	2e-07	1.9e-05	-4.17	No ID
684	27 (27)	2.5e-06	2.5e-05	-4.28	No ID
1613	27 (27)	1.3e-05	0.00021	-4.3	One ID	anti-sigma factor antagonist	gi|45600128
630	27 (27)	0.00011	0.00022	-4.32	One ID	bacterial group 3 Ig-like protein	gi|45602121
1583	24 (27)	0.00016	3.7e-05	-4.33	No ID
1407	27 (27)	2.6e-05	0.00043	-4.35	Not a significant ID	conserved hypothetical protein	gi|45602787
776	27 (27)	1.1e-06	9.1e-07	-4.46	No ID
1144	27 (27)	3.4e-05	5.9e-05	-4.5	One ID	conserved hypothetical protein	gi|45600133
786	24 (27)	2.1e-06	7.5e-06	-4.54	Three IDs	putative citrate lyase	gi|45600315	conserved hypothetical protein	gi|45601354	type III beta-ketoacyl synthase-like protein	gi|45601413
1395	21 (27)	0.0012	0.00036	-4.55	No ID
1606	27 (27)	1.2e-05	0.00012	-4.61	One ID	response regulator	gi|45601539
1065	27 (27)	1.8e-05	0.00025	-4.65	Two IDs	LipL45	gi|45600754	LipL31	gi|45600569
1600	21 (27)	0.00016	0.0016	-4.67	No ID
580	27 (27)	6.6e-07	6.5e-06	-4.69	One ID	S-adenosylhomocysteine hydrolase	gi|45602637
748	24 (27)	1.2e-07	3.8e-06	-4.72	No ID
637	27 (27)	1.5e-07	3.7e-06	-4.78	One ID	acyl-CoA dehydrogenase	gi|45600094
1066	27 (27)	1.5e-06	2.3e-05	-4.81	One ID	LipL45	gi|45600754
1554	27 (27)	6.9e-07	1.1e-05	-5.02	One ID	cell shape determination protein	gi|45601701
1049	27 (27)	3.5e-06	7.2e-05	-5.23	One ID	electron transport flavoprotein beta subunit	gi|45599498
1227	27 (27)	1e-07	1.2e-05	-5.54	No ID
589	27 (27)	9.4e-08	2.9e-06	-5.66	No ID
792	24 (27)	1.8e-09	6.8e-07	-5.82	No ID
633	24 (27)	6.7e-05	0.00014	-6.08	One ID	bacterial group 3 Ig-like protein	gi|45602121
1610	27 (27)	5.3e-07	1.5e-05	-6.08	One ID	anti-sigma factor antagonist	gi|45600128
793	24 (27)	2.8e-10	3.9e-08	-6.19	Two IDs	putative citrate lyase	gi|45600315	cytoplasmic membrane protein	gi|45600954
1042	27 (27)	3.1e-06	2.6e-05	-6.47	One ID	electron transport flavoprotein beta subunit	gi|45599498
1614	27 (27)	9.2e-05	0.00017	-6.71	No ID
1267	27 (27)	2.5e-08	3e-06	-7.46	Two IDs	peroxiredoxin	gi|45600339	phosphotyrosine protein phosphatase	gi|45602581
631	27 (27)	1.9e-07	1.2e-06	-8.01	One ID	putative lipoprotein	gi|45600988
1266	27 (27)	7.7e-09	1.9e-07	-9.25	One ID	peroxiredoxin	gi|45600339
1637	27 (27)	1.5e-08	1.1e-07	-9.45	One ID	GroES	gi|45600452
591	27 (27)	6.1e-09	5.6e-07	-10.7	One ID	elongation factor Tu	gi|45601949
1638	27 (27)	4e-09	9.3e-07	-12.47	One ID	GroES	gi|45600452

## Sheet: DMC V IV37
			DMC / 37		Number of MS IDs	Protein name	Accession	Protein name	Accession	Protein name	Accession
Master No.	Appearance	1-ANOVA	T-test	Av. Ratio
310	21 (27)	1.3e-05	0.00023	13.13	No ID
308	21 (27)	3.4e-05	0.001	12.43	No ID
311	24 (27)	4.6e-06	6.1e-05	11.87	No ID
319	21 (27)	2.8e-05	0.0021	10.56	Two IDs	methylmalonyl-CoA mutase	gi|45602612	BSA
322	24 (27)	7.5e-05	0.0011	6.91	No ID
313	27 (27)	3.1e-05	0.00086	6.19	One ID	methylmalonyl-CoA mutase	gi|45602612
315	24 (27)	3.2e-05	0.0017	5.59	Two IDs	methylmalonyl-CoA mutase	gi|45602612	elongation factor EF-G	gi|45601445
1121	24 (27)	1.5e-05	0.0003	5.22	No ID
992	24 (27)	3.4e-06	0.00013	4.49	One ID	succinate dehydrogenase iron-sulfur subunit	gi|45601096
1414	24 (27)	0.00013	0.0027	4.25	No ID
1109	21 (27)	1.9e-05	0.00061	4.16	No ID
373	21 (27)	0.0009	0.0097	3.86	Not a significant ID	GroEL	gi|45600451
372	24 (27)	0.02	0.012	3.78	Two IDs	putative citrate lyase	gi|45600315	cytoplasmic membrane protein	gi|45600954
375	21 (27)	0.0023	0.0077	3.72	One ID	GroEL	gi|45600451
1124	24 (27)	0.0012	0.0017	3.51	Two IDs	tryptophan synthase alpha chain	gi|45599987	conserved hypothetical protein	gi|45599382
987	24 (27)	4.3e-06	0.0003	3.46	One ID	succinate dehydrogenase iron-sulfur subunit	gi|45601096
1164	21 (27)	0.0046	0.0069	3.17	One ID	3-hydroxybutyryl-CoA dehydratase	gi|45601580
986	24 (27)	3.9e-05	0.0013	3.1	No ID
1163	24 (27)	0.015	0.022	2.85	No ID
1450	24 (27)	0.00069	0.0025	2.61	Not a significant ID	putative lipoprotein	gi|45600006
1447	21 (27)	0.00071	0.0066	2.57	No ID
932	27 (27)	0.022	0.046	2.55	Two IDs	succinate dehydrogenase iron-sulfur subunit	gi|45601096	glucose-1-phosphate thymidylyltransferase	gi|45601212
282	27 (27)	0.00097	0.0037	2.41	One ID	DnaK	gi|45599657
1028	27 (27)	0.0021	0.022	2.38	One ID	LipL41	gi|45602037
1135	24 (27)	0.00089	0.014	2.36	Not a significant ID	LipL41	gi|45602037
1448	21 (27)	0.001	0.0093	2.28	Not a significant ID	putative lipoprotein	gi|45600006
1096	21 (27)	0.0032	0.024	2.16	No ID
379	24 (27)	0.0055	0.019	2.15	One ID	GroEL	gi|45600451
1446	21 (27)	0.0028	0.022	2.15	One ID	putative lipoprotein	gi|45600006
275	24 (27)	5.5e-05	0.0054	2.09	Two IDs	polyribonucleotide nucleotidyltransferase	gi|45601779	cyclic nucleotide binding protein	gi|45601070
902	24 (27)	0.0011	0.0076	1.87	Two IDs	conserved hypothetical protein	gi|45600951	flagellar filament sheath protein	gi|45599917
1300	27 (27)	0.067	0.044	1.85	No ID
1156	27 (27)	0.028	0.023	1.75	No ID
864	27 (27)	0.02	0.027	1.71	No ID
1318	21 (27)	0.0021	0.018	1.7	One ID	peptidoglycan associated cytoplasmic membrane protein	gi|45599329
825	24 (27)	0.11	0.028	1.68	One ID	flagellin protein	gi|45600643
1275	21 (27)	0.014	0.012	1.56	One ID	peptidoglycan associated cytoplasmic membrane protein	gi|45599329
1432	24 (27)	0.0087	0.038	1.42	No ID
553	27 (27)	0.0041	0.035	-1.28	Two IDs	dihydrolipoamide succinyltransferase		acetyl-CoA acetyltransferase	gi|45601870
784	27 (27)	0.0071	0.028	-1.32	Not a significant ID	cell division ATPase	gi|45600718
710	27 (27)	0.013	0.045	-1.43	One ID	LipL41	gi|45602037
724	27 (27)	0.0054	0.04	-1.49	Two IDs	LipL41	gi|45602037	cysteine desulfurase	gi|45602755
1334	27 (27)	0.0028	0.014	-1.5	No ID
1380	24 (27)	0.076	0.036	-1.51	No ID
1504	27 (27)	0.034	0.036	-1.56	Two IDs	conserved hypothetical protein	gi|45599545	LipL45	gi|45600754
701	24 (27)	0.0052	0.0093	-1.57	One ID	LipL41	gi|45602037
1647	21 (27)	0.036	0.024	-1.57	Not a significant ID	conserved hypothetical protein	gi|45599486
700	27 (27)	0.00073	0.0027	-1.68	Two IDs	LipL41	gi|45602037	DNA polymerase III beta subunit	gi|45599149
830	27 (27)	0.1	0.048	-1.71	No ID
725	24 (27)	0.0035	0.017	-1.72	One ID	LipL41	gi|45602037
717	21 (27)	0.002	0.0081	-1.74	One ID	LipL41	gi|45602037
1177	27 (27)	0.0017	0.0024	-1.74	One ID	putative lipoprotein	gi|45600937
563	27 (27)	2.7e-05	0.00017	-1.75	Two IDs	acetyl-CoA acetyltransferase	gi|45601870	dihydrolipoamide succinyltransferase	gi|45601560
706	27 (27)	0.0043	0.0079	-1.75	One ID	LipL41	gi|45602037
1154	27 (27)	0.00062	0.0062	-1.77	Two IDs	conserved hypothetical protein	gi|45600133	conserved hypothetical protein	gi|45599382
1069	27 (27)	0.0083	0.017	-1.81	Two IDs	LipL31	gi|45600569	3-methyl-2-oxobutanoate hydroxymethyltransferase	gi|45602230
1570	21 (27)	0.00018	0.0047	-1.81	No ID
712	27 (27)	0.00064	0.0097	-1.82	Not a significant ID	LipL41	gi|45602037
1540	27 (27)	0.00093	0.0011	-1.84	Two IDs	thioesterase	gi|45600329	Keratin	gi|160961491
1476	27 (27)	0.0044	0.012	-1.85	No ID
1523	27 (27)	0.017	0.014	-1.85	Two IDs	conserved hypothetical protein	gi|45600188	LipL45	gi|45600754
1251	24 (27)	0.0075	0.0049	-1.86	One ID	transcriptional regulator (TetR family)	gi|45602144
1064	27 (27)	0.0056	0.028	-1.87	No ID
942	27 (27)	0.0035	0.0089	-1.93	One ID	LipL32	gi|45600468
797	24 (27)	0.1	0.047	-1.94	One ID	putative citrate lyase	gi|45600315
1531	27 (27)	0.04	0.032	-1.94	Three IDs	Hsp15	gi|45601301	LipL45	gi|45600754	nitrogen regulatory IIA protein	gi|45602026
958	27 (27)	0.0013	0.007	-1.96	One ID	LipL32	gi|45600468
957	21 (27)	0.00074	0.011	-1.98	One ID	LipL32	gi|45600468
1539	27 (27)	0.0027	0.0054	-1.99	Two IDs	HEAT repeat protein	gi|45599545	LipL45	gi|45600754
967	27 (27)	0.0011	0.0064	-2	One ID	LipL32	gi|45600468
1105	27 (27)	0.032	0.039	-2	No ID
546	27 (27)	4.5e-05	0.00073	-2.01	One ID	dihydrolipoamide succinyltransferase	gi|45601560
1263	27 (27)	0.0006	0.012	-2.01	One ID	peroxiredoxin	gi|45600339
959	27 (27)	0.00077	0.004	-2.05	One ID	LipL32	gi|45600468
1545	21 (27)	0.00045	0.012	-2.06	One ID	LipL45	gi|45600754
961	27 (27)	0.0004	0.0031	-2.07	No ID
947	24 (27)	0.001	0.0068	-2.08	One ID	LipL32	gi|45600468
949	27 (27)	0.0007	0.0037	-2.08	One ID	LipL32	gi|45600468
286	27 (27)	0.016	0.012	-2.1	One ID	DnaK	gi|45599657
948	27 (27)	0.00036	0.0016	-2.1	One ID	LipL32	gi|45600468
969	24 (27)	0.0018	0.006	-2.11	One ID	LipL32	gi|45600468
697	27 (27)	0.00062	0.0036	-2.12	Two IDs	DNA-directed RNA polymerase alpha chain	gi|45601920	LipL41	gi|45602037
945	21 (27)	0.0076	0.014	-2.14	One ID	LipL32	gi|45600468
750	24 (27)	0.0016	0.011	-2.16	Two IDs	Ketol-acid reductoisomerase	gi|229487544	ABC transporter, ATP-binding protein	gi|45602381
934	27 (27)	0.00039	0.0021	-2.16	One ID	LipL32	gi|45600468
1612	27 (27)	0.00019	0.0011	-2.16	One ID	cell shape determination protein	gi|45602544
1618	24 (27)	5.1e-05	0.0023	-2.16	No ID
1628	24 (27)	0.098	0.014	-2.16	One ID	iron dicitrate transporter FecR	gi|446646643
544	27 (27)	0.0038	0.0077	-2.17	One ID	ATP synthase beta chain	gi|45600364
943	27 (27)	0.00031	0.0018	-2.17	One ID	LipL32	gi|45600468
968	27 (27)	0.00029	0.0025	-2.17	One ID	LipL32	gi|45600468
979	27 (27)	0.00033	0.0023	-2.19	One ID	LipL32	gi|45600468
1529	24 (27)	0.012	0.014	-2.19	One ID	LipL45	gi|45600754
940	24 (27)	0.00035	0.0015	-2.21	One ID	LipL32	gi|45600468
975	21 (27)	0.0094	0.014	-2.21	One ID	LipL32	gi|45600468
980	27 (27)	0.00027	0.0027	-2.21	Not a significant ID	LipL32	gi|45600468
583	27 (27)	0.00022	0.0025	-2.22	One ID	elongation factor Tu	gi|45601949
814	27 (27)	0.00067	0.0027	-2.22	One ID	MreB	gi|45600379
333	21 (27)	0.0003	0.0023	-2.23	One ID	polysaccharide deacetylase	gi|45602455
1402	27 (27)	0.00014	0.0057	-2.23	No ID
686	21 (27)	6.8e-06	6.2e-05	-2.24	No ID
950	27 (27)	0.00052	0.003	-2.24	One ID	LipL32	gi|45600468
1556	27 (27)	0.00086	0.00067	-2.24	One ID	cell shape determination protein/conserved hypothetical protein	gi|45601701
672	27 (27)	7.7e-05	0.0052	-2.28	One ID	bacterial group 3 Ig-like protein	gi|45602121
676	27 (27)	0.00013	0.0052	-2.3	One ID	bacterial group 3 Ig-like protein	gi|45602121
974	27 (27)	0.00015	0.0011	-2.3	One ID	LipL32	gi|45600468
459	27 (27)	0.0047	0.0071	-2.34	One ID	ATP synthase subunit alpha	gi|306526202
767	24 (27)	0.00069	0.0022	-2.34	No ID
1585	27 (27)	0.0047	0.013	-2.35	No ID
254	21 (27)	0.00072	0.0055	-2.37	One ID	cyclic nucleotide binding protein	gi|45601070
1352	24 (27)	0.0024	0.0079	-2.37	One ID	cytochrome C/hypothetical protein LIC10877	gi|304570487
960	27 (27)	0.00018	0.0019	-2.4	One ID	LipL32	gi|45600468
962	27 (27)	7.1e-05	0.0009	-2.4	One ID	LipL32	gi|45600468
630	27 (27)	0.00011	0.0051	-2.43	One ID	bacterial group 3 Ig-like protein	gi|45602121
537	27 (27)	3.8e-05	0.00039	-2.49	One ID	dihydrolipoamide succinyltransferase	gi|45601560
1588	24 (27)	0.00084	0.0029	-2.51	No ID
1528	27 (27)	0.00026	0.0019	-2.53	Two IDs	cell shape determination protein	gi|45602544	LipL45	gi|45600754
259	21 (27)	0.00012	0.0038	-2.54	One ID	cyclic nucleotide binding protein	gi|45601070
1144	27 (27)	3.4e-05	0.0051	-2.57	One ID	conserved hypothetical protein	gi|45600133
581	27 (27)	2.8e-06	0.00021	-2.58	One ID	S-adenosylhomocysteine hydrolase	gi|45602637
1464	27 (27)	0.013	0.0077	-2.59	No ID
1505	27 (27)	9.3e-05	0.00023	-2.6	No ID
1356	21 (27)	0.00032	0.00056	-2.61	Two IDs	DshA	gi|45601834	cytochrome C	gi|304570487
1364	27 (27)	0.002	0.0042	-2.65	One ID	cytochrome C/hypothetical protein LIC10877	gi|304570487
1036	27 (27)	0.00027	0.0049	-2.66	Two IDs	electron transport flavoprotein beta subunit	gi|45599498	LipL31	gi|45600569
1548	24 (27)	2.7e-05	0.00046	-2.7	One ID	cell shape determination protein/conserved hypothetical protein	gi|45601701
1206	27 (27)	0.0026	0.0024	-2.71	Three IDs	ribonuclease D	gi|45600262	heme oxygenase	gi|45602701	LipL32	gi|45600468
648	27 (27)	1.1e-06	6.3e-05	-2.73	Three IDs	acyl-CoA dehydrogenase	gi|45600094	fatty acid synthase subunit beta	gi|45659137	elongation factor Tu	gi|45601949
1484	27 (27)	0.0016	0.0028	-2.73	No ID
1250	27 (27)	1.4e-05	0.00035	-2.81	One ID	ATP-dependent Clp protease	gi|45600531
1429	24 (27)	0.00074	0.0051	-2.96	No ID
794	27 (27)	2.1e-06	4.5e-05	-3.06	Two IDs	putative citrate lyase	gi|45600315	type III beta-ketoacyl synthase-like protein	gi|304570499
1174	27 (27)	1.3e-05	0.00012	-3.12	One ID	putative lipoprotein	gi|45600937
985	24 (27)	1.1e-06	4.1e-05	-3.15	No ID
633	24 (27)	6.7e-05	0.0065	-3.24	One ID	bacterial group 3 Ig-like protein	gi|45602121
642	27 (27)	2.7e-05	0.00043	-3.26	One ID	isocitrate dehydrogenase	gi|45602311
256	27 (27)	0.00036	0.00077	-3.3	One ID	polyribonucleotide nucleotidyltransferase	gi|45601779
1572	27 (27)	0.035	0.021	-3.3	No ID
1469	24 (27)	4.6e-06	9.2e-05	-3.33	No ID
432	21 (27)	4.7e-06	0.00039	-3.37	One ID	Rho	gi|45601716
1330	21 (27)	0.041	0.04	-3.52	Two IDs	cytochrome C	gi|304570487	NADH dehydrogenase I subunit C	gi|45601821
1609	21 (27)	0.00022	0.0048	-3.52	No ID
1412	27 (27)	0.00012	0.00067	-3.53	No ID
1407	27 (27)	2.6e-05	0.0011	-3.55	Not a significant ID	conserved hypothetical protein	gi|45602787
1606	27 (27)	1.2e-05	0.00056	-3.57	One ID	response regulator	gi|45601539
776	27 (27)	1.1e-06	0.00012	-3.6	No ID
1613	27 (27)	1.3e-05	0.00044	-3.66	One ID	anti-sigma factor antagonist	gi|45600128
262	27 (27)	7.4e-07	5.3e-05	-3.69	No ID
1269	27 (27)	5.7e-07	1.8e-05	-3.78	No ID
780	24 (27)	1.7e-05	0.00014	-3.94	One ID	putative citrate lyase	gi|45600315
260	27 (27)	4.8e-06	9.4e-05	-4.03	One ID	polyribonucleotide nucleotidyltransferase	gi|45601779
263	27 (27)	2e-07	2e-05	-4.07	No ID
684	27 (27)	2.5e-06	3.9e-05	-4.21	No ID
1532	27 (27)	3.6e-05	0.00026	-4.3	Two IDs	LipL45	gi|45600754	HEAT repeat protein	gi|45599545
631	27 (27)	1.9e-07	6.2e-05	-4.37	One ID	putative lipoprotein	gi|45600988
1066	27 (27)	1.5e-06	8.6e-05	-4.38	One ID	LipL45	gi|45600754
580	27 (27)	6.6e-07	2.4e-05	-4.4	One ID	S-adenosylhomocysteine hydrolase	gi|45602637
751	21 (27)	1.8e-07	4.7e-06	-4.4	Two IDs	Ketol-acid reductoisomerase	gi|229487544	ABC transporter, ATP-binding protein	gi|45602381
1495	24 (27)	0.00024	0.0004	-4.41	One ID	conserved hypothetical protein	gi|45599867
1395	21 (27)	0.0012	0.013	-4.42	No ID
1211	24 (27)	0.00026	0.00042	-4.51	No ID
786	24 (27)	2.1e-06	6.2e-05	-4.55	Three IDs	putative citrate lyase	gi|45600315	conserved hypothetical protein	gi|45601354	type III beta-ketoacyl synthase-like protein	gi|45601413
748	24 (27)	1.2e-07	7.6e-06	-4.6	No ID
589	27 (27)	9.4e-08	2.1e-05	-4.74	No ID
1049	27 (27)	3.5e-06	0.0001	-4.92	One ID	electron transport flavoprotein beta subunit	gi|45599498
1065	27 (27)	1.8e-05	0.00014	-4.97	Two IDs	LipL45	gi|45600754	LipL31	gi|45600569
637	27 (27)	1.5e-07	8e-06	-5.04	One ID	acyl-CoA dehydrogenase	gi|45600094
1042	27 (27)	3.1e-06	0.00026	-5.68	One ID	electron transport flavoprotein beta subunit	gi|45599498
1554	27 (27)	6.9e-07	1.1e-05	-5.82	One ID	cell shape determination protein	gi|45601701
1583	24 (27)	0.00016	0.0024	-5.87	No ID
1600	21 (27)	0.00016	0.0019	-6.1	No ID
1227	27 (27)	1e-07	6.8e-06	-6.22	No ID
1266	27 (27)	7.7e-09	1.2e-06	-6.62	One ID	peroxiredoxin	gi|45600339
792	24 (27)	1.8e-09	1.4e-06	-7.02	No ID
793	24 (27)	2.8e-10	1.4e-07	-7.1	Two IDs	putative citrate lyase	gi|45600315	cytoplasmic membrane protein	gi|45600954
1610	27 (27)	5.3e-07	1.4e-05	-7.8	One ID	anti-sigma factor antagonist	gi|45600128
1267	27 (27)	2.5e-08	2.2e-06	-7.92	Two IDs	peroxiredoxin	gi|45600339
591	27 (27)	6.1e-09	1.5e-06	-9.31	One ID	elongation factor Tu	gi|45601949
1614	27 (27)	9.2e-05	0.00049	-10.97	No ID
1637	27 (27)	1.5e-08	2.6e-06	-12.38	One ID	GroES	gi|45600452
1638	27 (27)	4e-09	2.1e-07	-17.47	One ID	GroES	gi|45600452

## Sheet: IV37 v IV30
			37 / 30		Number of MS IDs	Protein name	Accession	Protein name	Accession
Master No.	Appearance	1-ANOVA	T-test	Av. Ratio
275	24 (27)	5.5e-05	0.0079	1.64	Two IDs	polyribonucleotide nucleotidyltransferase	gi|45601779	cyclic nucleotide binding protein	gi|45601070
1532	27 (27)	3.6e-05	0.05	1.49	Two IDs	LipL45	gi|45600754	HEAT repeat protein	gi|45599545
1574	24 (27)	0.11	0.0059	1.41	No ID
1341	21 (27)	0.55	0.014	1.4	One ID	cytochrome C	gi|304570487
1540	27 (27)	0.00093	0.015	1.3	Two IDs	thioesterase	gi|45600329	Keratin	gi|160961491
1539	27 (27)	0.0027	0.031	1.29	Two IDs	HEAT repeat protein	gi|45599545	LipL45	gi|45600754
432	21 (27)	4.7e-06	0.025	1.26	One ID	Rho	gi|45601716
1570	21 (27)	0.00018	0.032	-1.27	No ID
595	24 (27)	0.0019	0.0021	-1.31	Two IDs	adenylate/guanylate cyclase	gi|45600319	elongation factor Tu	gi|45601949
676	27 (27)	0.00013	0.017	-1.43	One ID	bacterial group 3 Ig-like protein	gi|45602121
1402	27 (27)	0.00014	0.02	-1.45	No ID
672	27 (27)	7.7e-05	0.017	-1.52	One ID	bacterial group 3 Ig-like protein	gi|45602121
333	21 (27)	0.0003	0.05	-1.58	One ID	polysaccharide deacetylase	gi|45602455
563	27 (27)	2.7e-05	0.027	-1.6	Two IDs	acetyl-CoA acetyltransferase	gi|45601870	dihydrolipoamide succinyltransferase	gi|45601560
1144	27 (27)	3.4e-05	0.014	-1.75	One ID	conserved hypothetical protein	gi|45600133
630	27 (27)	0.00011	0.034	-1.78	One ID	bacterial group 3 Ig-like protein	gi|45602121
631	27 (27)	1.9e-07	0.013	-1.83	One ID	putative lipoprotein	gi|45600988
633	24 (27)	6.7e-05	0.021	-1.88	One ID	bacterial group 3 Ig-like protein	gi|45602121
