# Supplementary material for: Pathogenic Leptospires Modulate Protein Expression and Post-translational Modifications in Response to Mammalian Host Signals
Source: Front Cell Infect Microbiol. 2017 Aug 9;7:362. doi: 10.3389/fcimb.2017.00362 (PMC5553009; doi:10.3389/fcimb.2017.00362)
Supplement: Supplementary Table 2 — Mass spectrometry data for all protein identifications. Search parameters are provided in the parameters sheet. The summary sheet provides all significant hits which are highlighted in green, and proteins spots with more than one significant identification are highlighted in yellow. Proteins identifications that were returned as hypothetical or unknown were subject to BLAST (Altschul et al., 1990) and these identifications are italicized. [file Table2.XLSX]

## Sheet: L. interrogans sv. Copenhageni
Spot
227
	gi|45599410 Mass: 79407 Score: 488 Expect: 1.2e-045 Matches: 43
		translation elongation factor G [Leptospira interrogans serovar Copenhageni str. Fiocruz L1-130]
		Observed	Mr(expt)	Mr(calc)	ppm	Start		End	Miss	Ions	Peptide
		1035.4983	1034.4910	1034.4894	1.58	505	-	514	0	31	K.QTGGQGQFGR.V
		1075.6250	1074.6177	1074.6186	-0.78	141	-	149	1	52	R.VAFINKLDR.T
		1163.5934	1162.5861	1162.5843	1.52	504	-	514	1	16	K.KQTGGQGQFGR.V
		1228.7412	1227.7339	1227.7339	-0.01	560	-	571	0	73	R.GSLIGFPIIGVR.C
		1313.6703	1312.6630	1312.6663	-2.51	544	-	554	1	31	R.EYIQSVDKGFK.S
		1691.7709	1690.7636	1690.7621	0.90	668	-	682	1	11	R.SSTQGKAEFSMEFSR.Y
		1958.9703	1957.9631	1957.9567	3.23	544	-	559	2	42	R.EYIQSVDKGFKSCLER.G
		2116.0745	2115.0672	2115.0596	3.56	615	-	634	0	87	K.VEVDGPSEFQGAILGSLNQR.R
254
	gi|45601070 Mass: 82760 Score: 90 Expect: 8.4e-006 Matches: 23
		cyclic nucleotide binding protein [Leptospira interrogans serovar Copenhageni str. Fiocruz L1-130]
		Observed	Mr(expt)	Mr(calc)	ppm	Start		End	Miss	Ions	Peptide
		1616.8943	1615.8870	1615.8834	2.21	393	-	406	0	31	R.IIYHEAGIPPLHTR.I
	gi|45601070	1460.8300	1459.8227	1459.8034	13.2	481	-	492	1	34	K.AKEFLLIVNEER.Y
	gi|45601070	1503.7590	1502.7517	1502.7405	7.46	635	-	646	1	33	R.EKEFYGDAYIIR.S
256
	gi|45601779 Mass: 76591 Score: 328 Expect: 1.2e-029 Matches: 32
		polyribonucleotide nucleotidyltransferase [Leptospira interrogans serovar Copenhageni str. Fiocruz L1-130]
		Observed	Mr(expt)	Mr(calc)	ppm	Start		End	Miss	Ions	Peptide
		1095.5565	1094.5492	1094.5468	2.19	399	-	408	0	45	R.EIGHGNLAER.A
		1119.5566	1118.5494	1118.5469	2.23	2	-	11	0	12	M.THTISGQYGR.D
		1490.7870	1489.7797	1489.7718	5.32	65	-	77	1	12	K.LYSVGRFPGGYFK.R
		1518.8352	1517.8279	1517.8201	5.13	79	-	91	0	72	R.EAKPPEHEILISR.I
		1624.9412	1623.9339	1623.9308	1.91	152	-	166	1	18	R.IGRVNGELILNPTTK.E
		1644.8478	1643.8405	1643.8366	2.38	685	-	698	2	14	K.IDLSRKDALEEEQV.-
		1684.9688	1683.9615	1683.9519	5.67	659	-	673	2	17	R.VNSVKDIVKEGDIIR.V
		2078.1077	2077.1004	2077.0956	2.29	325	-	344	0	50	R.SISVEINPLPGPHGSAVFTR.G
259
	gi|45601070 Mass: 82760 Score: 211 Expect: 6.2e-018 Matches: 28
		cyclic nucleotide binding protein [Leptospira interrogans serovar Copenhageni str. Fiocruz L1-130]
		Observed	Mr(expt)	Mr(calc)	ppm	Start		End	Miss	Ions	Peptide
		1280.6317	1279.6244	1279.6230	1.08	370	-	380	0	11	K.MYAQGILPESR.W + Oxidation (M)
		1460.8184	1459.8111	1459.8034	5.24	481	-	492	1	31	K.AKEFLLIVNEER.Y
		1503.7557	1502.7485	1502.7405	5.29	635	-	646	1	37	R.EKEFYGDAYIIR.S
		1616.8983	1615.8910	1615.8834	4.71	393	-	406	0	67	R.IIYHEAGIPPLHTR.I
260
	gi|45601779 Mass: 76591 Score: 217 Expect: 1.6e-018 Matches: 17
		polyribonucleotide nucleotidyltransferase [Leptospira interrogans serovar Copenhageni str. Fiocruz L1-130]
		Observed	Mr(expt)	Mr(calc)	ppm	Start		End	Miss	Ions	Peptide
		1095.5754	1094.5682	1094.5468	19.5	399	-	408	0	27	R.EIGHGNLAER.A
		1518.8154	1517.8082	1517.8201	-7.90	79	-	91	0	72	R.EAKPPEHEILISR.I
		2078.0881	2077.0809	2077.0956	-7.12	325	-	344	0	93	R.SISVEINPLPGPHGSAVFTR.G
262
263
275
	gi|45601779 Mass: 76591 Score: 348 Expect: 1.2e-031 Matches: 29
		polyribonucleotide nucleotidyltransferase [Leptospira interrogans serovar Copenhageni str. Fiocruz L1-130]
		Observed	Mr(expt)	Mr(calc)	ppm	Start		End	Miss	Ions	Peptide
		1095.5515	1094.5442	1094.5468	-2.38	399	-	408	0	27	R.EIGHGNLAER.A
		1518.8302	1517.8229	1517.8201	1.83	79	-	91	0	104	R.EAKPPEHEILISR.I
		1644.8517	1643.8444	1643.8366	4.75	685	-	698	2	20	K.IDLSRKDALEEEQV.-
		1684.9585	1683.9512	1683.9519	-0.41	659	-	673	2	26	R.VNSVKDIVKEGDIIR.V
		1917.9664	1916.9592	1916.9552	2.05	345	-	363	0	23	R.GQTQSLGVVTLGTGSDNQR.Y
		2078.1079	2077.1006	2077.0956	2.40	325	-	344	0	70	R.SISVEINPLPGPHGSAVFTR.G
	gi|45601070 Mass: 82760 Score: 275 Expect: 2.5e-024 Matches: 31
		cyclic nucleotide binding protein [Leptospira interrogans serovar Copenhageni str. Fiocruz L1-130]
		Observed	Mr(expt)	Mr(calc)	ppm	Start		End	Miss	Ions	Peptide
		1460.8125	1459.8052	1459.8034	1.22	481	-	492	1	54	K.AKEFLLIVNEER.Y
		1504.7466	1503.7393	1503.7318	5.01	164	-	176	0	56	K.LQNGDFLIQDGER.K
		1616.8927	1615.8854	1615.8834	1.23	393	-	406	0	62	R.IIYHEAGIPPLHTR.I
282
	gi|45599657 Mass: 69171 Score: 486 Expect: 2e-045 Matches: 27
		DnaK [Leptospira interrogans serovar Copenhageni str. Fiocruz L1-130]
		Observed	Mr(expt)	Mr(calc)	ppm	Start		End	Miss	Ions	Peptide
		1195.6888	1194.6816	1194.6761	4.59	453	-	463	0	29	R.FDLIGIPPAPR.G
		1542.8580	1541.8508	1541.8413	6.13	327	-	341	0	53	K.ASDINEVILVGGSIR.I
		1622.8617	1621.8544	1621.8100	27.4	138	-	151	0	74	K.AVITVPAYFNDEQR.Q
		1821.9794	1820.9721	1820.9672	2.68	168	-	184	1	58	R.IINEPTAAALAYGFDKK.N
		2051.0640	2050.0567	2050.0483	4.07	138	-	155	1	52	K.AVITVPAYFNDEQRQATK.D
		2441.1555	2440.1482	2440.1506	-0.98	96	-	118	1	161	R.SGNEGVKFETSAGEFTPQEISAR.V
284
	gi|45599657 Mass: 69171 Score: 609 Expect: 9.8e-058 Matches: 39
		DnaK [Leptospira interrogans serovar Copenhageni str. Fiocruz L1-130]
		Observed	Mr(expt)	Mr(calc)	ppm	Start		End	Miss	Ions	Peptide
		1195.6915	1194.6843	1194.6761	6.84	453	-	463	0	48	R.FDLIGIPPAPR.G
		1542.8600	1541.8527	1541.8413	7.40	327	-	341	0	61	K.ASDINEVILVGGSIR.I
		1622.8573	1621.8500	1621.8100	24.7	138	-	151	0	70	K.AVITVPAYFNDEQR.Q
		1790.9104	1789.9031	1789.9057	-1.46	495	-	510	1	21	K.IRIESSSGLSEDEIQK.M
		1821.9797	1820.9725	1820.9672	2.89	168	-	184	1	65	R.IINEPTAAALAYGFDKK.N
		2051.0606	2050.0533	2050.0483	2.41	138	-	155	1	44	K.AVITVPAYFNDEQRQATK.D
		2441.1526	2440.1453	2440.1506	-2.18	96	-	118	1	157	R.SGNEGVKFETSAGEFTPQEISAR.V
286
	gi|45599657 Mass: 69171 Score: 905 Expect: 2.5e-087 Matches: 42
		DnaK [Leptospira interrogans serovar Copenhageni str. Fiocruz L1-130]
		Observed	Mr(expt)	Mr(calc)	ppm	Start		End	Miss	Ions	Peptide
		1195.6842	1194.6769	1194.6761	0.70	453	-	463	0	66	R.FDLIGIPPAPR.G
		1229.6421	1228.6348	1228.6346	0.16	312	-	321	1	29	R.TRIPCENALR.D
		1542.8577	1541.8504	1541.8413	5.89	327	-	341	0	80	K.ASDINEVILVGGSIR.I
		1622.8594	1621.8521	1621.8100	26.0	138	-	151	0	79	K.AVITVPAYFNDEQR.Q
		1769.8364	1768.8292	1768.8268	1.34	103	-	118	0	51	K.FETSAGEFTPQEISAR.V
		1821.9755	1820.9682	1820.9672	0.54	168	-	184	1	117	R.IINEPTAAALAYGFDKK.N
		2051.0596	2050.0523	2050.0483	1.93	138	-	155	1	75	K.AVITVPAYFNDEQRQATK.D
		2359.2676	2358.2603	2358.2655	-2.22	48	-	69	1	70	K.GETLIGQFAKNQAITNAVNTIR.S
		2441.1560	2440.1487	2440.1506	-0.78	96	-	118	1	187	R.SGNEGVKFETSAGEFTPQEISAR.V
308
310
311
313
	gi|45602612 Mass: 75287 Score: 107 Expect: 1.6e-007 Matches: 15
		methylmalonyl-CoA mutase [Leptospira interrogans serovar Copenhageni str. Fiocruz L1-130]
		Observed	Mr(expt)	Mr(calc)	ppm	Start		End	Miss	Ions	Peptide
		1334.6919	1333.6846	1333.6779	5.04	564	-	575	0	51	K.HAGFDVIYSGIR.L
		1349.7290	1348.7217	1348.7139	5.78	145	-	156	0	34	R.GTYIFPPAQSIR.I
315
	gi|45602612 Mass: 75287 Score: 166 Expect: 2e-013 Matches: 21
		methylmalonyl-CoA mutase [Leptospira interrogans serovar Copenhageni str. Fiocruz L1-130]
		Observed	Mr(expt)	Mr(calc)	ppm	Start		End	Miss	Ions	Peptide
		1334.6919	1333.6846	1333.6779	5.04	564	-	575	0	51	K.HAGFDVIYSGIR.L
		1349.7279	1348.7206	1348.7139	4.97	145	-	156	0	31	R.GTYIFPPAQSIR.I
		1359.7343	1358.7270	1358.7194	5.56	76	-	87	0	31	K.VGVPINTLEDFR.I
	gi|45601445 Mass: 67322 Score: 89 Expect: 9.4e-006 Matches: 22
		elongation factor EF-G [Leptospira interrogans serovar Copenhageni str. Fiocruz L1-130]
		Observed	Mr(expt)	Mr(calc)	ppm	Start		End	Miss	Ions	Peptide
		1139.6249	1138.6176	1138.6135	3.64	259	-	267	1	24	K.LYNFEGLKR.N
	gi|45601445	1911.9240	1910.9167	1910.9123	2.33	67	-	84	0	57	R.INVVDTPGHADFGGEVER.V
319
	gi|45602612 Mass: 75287 Score: 168 Expect: 1.2e-013 Matches: 17
		methylmalonyl-CoA mutase [Leptospira interrogans serovar Copenhageni str. Fiocruz L1-130]
		Observed	Mr(expt)	Mr(calc)	ppm	Start		End	Miss	Ions	Peptide
		1334.6880	1333.6807	1333.6779	2.12	564	-	575	0	25	K.HAGFDVIYSGIR.L
		1349.7234	1348.7161	1348.7139	1.62	145	-	156	0	22	R.GTYIFPPAQSIR.I
		1359.7272	1358.7199	1358.7194	0.35	76	-	87	0	48	K.VGVPINTLEDFR.I
		1724.8612	1723.8539	1723.8530	0.57	498	-	513	0	47	R.SVFGEYRPATGVEGQK.L
322
333
	gi|45602455 Mass: 59480 Score: 208 Expect: 1.2e-017 Matches: 28
		polysaccharide deacetylase [Leptospira interrogans serovar Copenhageni str. Fiocruz L1-130]
		Observed	Mr(expt)	Mr(calc)	ppm	Start		End	Miss	Ions	Peptide
		1447.7231	1446.7159	1446.7143	1.06	26	-	38	0	82	R.YGLIFGTNYTGNK.A
		2491.2056	2490.1983	2490.2060	-3.09	39	-	60	1	34	K.AGIPELNLCEADASYLNDEIRK.V
		3167.4890	3166.4817	3166.5320	-15.86	194	-	223	0	20	K.AIISSADDNQTAIEVGGSINHGIFTYNFGR.A
372
373
	gi|45600451 Mass: 57962 Score: 68 Expect: 0.0014 Matches: 16
		GroEL [Leptospira interrogans serovar Copenhageni str. Fiocruz L1-130]
		Observed	Mr(expt)	Mr(calc)	ppm	Start		End	Miss	Ions	Peptide
		1623.9187	1622.9114	1622.9243	-7.94	404	-	420	0	12	R.AAVEEGIVPGGGLTLLK.A
		1855.8716	1854.8643	1854.8670	-1.43	181	-	196	0	30	K.SIETTLDVVEGMQFDR.G + Oxidation (M)
375
	gi|45600451 Mass: 57962 Score: 727 Expect: 1.6e-069 Matches: 37
		GroEL [Leptospira interrogans serovar Copenhageni str. Fiocruz L1-130]
		Observed	Mr(expt)	Mr(calc)	ppm	Start		End	Miss	Ions	Peptide
		1110.5087	1109.5014	1109.4989	2.26	4	-	12	0	61	K.DIEYNETAR.R
		1309.6451	1308.6379	1308.6310	5.28	2	-	12	1	60	M.AKDIEYNETAR.R
		1577.8201	1576.8128	1576.8032	6.10	269	-	283	1	72	K.TISCVAVKAPGFGDR.R
		1623.9275	1622.9202	1622.9243	-2.53	404	-	420	0	70	R.AAVEEGIVPGGGLTLLK.A
		1685.9628	1684.9555	1684.9472	4.95	118	-	133	2	140	K.GIDKAVTAAVESIQKR.A
		1839.8848	1838.8775	1838.8720	2.97	181	-	196	0	79	K.SIETTLDVVEGMQFDR.G
		1855.8779	1854.8707	1854.8670	1.99	181	-	196	0	(39)	K.SIETTLDVVEGMQFDR.G + Oxidation (M)
		2140.0198	2139.0125	2139.0080	2.12	351	-	367	2	101	K.QIEDTTSEYDREKLQER.L
379
	gi|45600451 Mass: 57962 Score: 627 Expect: 1.6e-059 Matches: 35
		GroEL [Leptospira interrogans serovar Copenhageni str. Fiocruz L1-130]
		Observed	Mr(expt)	Mr(calc)	ppm	Start		End	Miss	Ions	Peptide
		1110.5070	1109.4997	1109.4989	0.72	4	-	12	0	52	K.DIEYNETAR.R
		1309.6457	1308.6385	1308.6310	5.75	2	-	12	1	73	M.AKDIEYNETAR.R
		1577.8189	1576.8116	1576.8032	5.33	269	-	283	1	69	K.TISCVAVKAPGFGDR.R
		1623.9285	1622.9212	1622.9243	-1.92	404	-	420	0	61	R.AAVEEGIVPGGGLTLLK.A
		1685.9666	1684.9593	1684.9472	7.19	118	-	133	2	116	K.GIDKAVTAAVESIQKR.A
		1839.8857	1838.8785	1838.8720	3.49	181	-	196	0	(40)	K.SIETTLDVVEGMQFDR.G
		1855.8792	1854.8719	1854.8670	2.65	181	-	196	0	54	K.SIETTLDVVEGMQFDR.G + Oxidation (M)
		2140.0173	2139.0101	2139.0080	0.98	351	-	367	2	87	K.QIEDTTSEYDREKLQER.L
383
	gi|45600451 Mass: 57962 Score: 595 Expect: 2.5e-056 Matches: 26
		GroEL [Leptospira interrogans serovar Copenhageni str. Fiocruz L1-130]
		Observed	Mr(expt)	Mr(calc)	ppm	Start		End	Miss	Ions	Peptide
		1110.5087	1109.5014	1109.4989	2.26	4	-	12	0	43	K.DIEYNETAR.R
		1309.6467	1308.6395	1308.6310	6.50	2	-	12	1	55	M.AKDIEYNETAR.R
		1577.8220	1576.8147	1576.8032	7.34	269	-	283	1	74	K.TISCVAVKAPGFGDR.R
		1623.9343	1622.9271	1622.9243	1.69	404	-	420	0	53	R.AAVEEGIVPGGGLTLLK.A
		1685.9578	1684.9505	1684.9472	1.97	118	-	133	2	116	K.GIDKAVTAAVESIQKR.A
		1839.8826	1838.8753	1838.8720	1.77	181	-	196	0	79	K.SIETTLDVVEGMQFDR.G
		1855.8778	1854.8705	1854.9509	-43.34	451	-	468	0	37	R.MITSNAGLEGSVIVEHAK.A
		2140.0115	2139.0042	2139.0080	-1.76	351	-	367	2	76	K.QIEDTTSEYDREKLQER.L
432
	gi|45601716 Mass: 53871 Score: 186 Expect: 2e-015 Matches: 20
		Rho [Leptospira interrogans serovar Copenhageni str. Fiocruz L1-130]
		Observed	Mr(expt)	Mr(calc)	ppm	Start		End	Miss	Ions	Peptide
		1037.5447	1036.5374	1036.5342	3.11	124	-	132	0	42	K.LPDGYGFLR.S
		1521.7191	1520.7118	1520.7107	0.75	288	-	301	0	48	R.GEVVSSTFDEPAQR.H
		1662.8601	1661.8528	1661.8413	6.94	197	-	210	0	49	R.ALFDNLTPLYPNER.L
		2354.1050	2353.0977	2353.1114	-5.82	133	-	153	0	13	R.SPDYNYVPGPDDIYVSPSQIK.L
457
	gi|306526202 Mass: 55093 Score: 456 Expect: 2e-042 Matches: 35
		RecName: Full=ATP synthase subunit alpha; AltName: Full=ATP synthase F1 sector subunit alpha; AltName: Full=F-ATPase subunit alpha
		Observed	Mr(expt)	Mr(calc)	ppm	Start		End	Miss	Ions	Peptide
		1056.5408	1055.5335	1055.5797	-43.80	152	-	161	0	(18)	K.AIDAMIPIGR.G
		1072.5310	1071.5237	1071.5746	-47.51	152	-	161	0	22	K.AIDAMIPIGR.G + Oxidation (M)
		1158.5984	1157.5911	1157.6404	-42.60	165	-	175	1	38	R.ELIIGDRGTGK.T
		1391.7715	1390.7642	1390.8184	-38.96	94	-	106	0	89	R.ILEVPVGPELLGR.V
		1553.6774	1552.6701	1552.7310	-39.25	285	-	297	0	102	R.EAYPGDVFYLHSR.L
		1817.9342	1816.9269	1817.0047	-42.80	107	-	124	1	97	R.VVNPLGEPIDGKGPINAK.L
		1941.9397	1940.9324	1941.0055	-37.64	22	-	40	0	16	K.DLGVEEVGTVLEIGDGIAR.V
459
	gi|306526202 Mass: 55093 Score: 608 Expect: 1.2e-057 Matches: 39
		RecName: Full=ATP synthase subunit alpha; AltName: Full=ATP synthase F1 sector subunit alpha; AltName: Full=F-ATPase subunit alpha
		Observed	Mr(expt)	Mr(calc)	ppm	Start		End	Miss	Ions	Peptide
		1056.5942	1055.5870	1055.5797	6.86	152	-	161	0	(18)	K.AIDAMIPIGR.G
		1072.5809	1071.5737	1071.5746	-0.93	152	-	161	0	31	K.AIDAMIPIGR.G + Oxidation (M)
		1158.6545	1157.6473	1157.6404	5.91	165	-	175	1	29	R.ELIIGDRGTGK.T
		1391.8395	1390.8322	1390.8184	9.93	94	-	106	0	83	R.ILEVPVGPELLGR.V
		1553.7474	1552.7402	1552.7310	5.88	285	-	297	0	110	R.EAYPGDVFYLHSR.L
		1594.8787	1593.8714	1593.8661	3.33	125	-	139	0	(27)	K.LTRPVESPAPGIAMR.Q
		1610.8652	1609.8580	1609.8610	-1.89	125	-	139	0	49	K.LTRPVESPAPGIAMR.Q + Oxidation (M)
		1818.0109	1817.0036	1817.0047	-0.61	107	-	124	1	92	R.VVNPLGEPIDGKGPINAK.L
		1942.0164	1941.0091	1941.0055	1.85	22	-	40	0	95	K.DLGVEEVGTVLEIGDGIAR.V
518
	gi|45601495 Mass: 53415 Score: 390 Expect: 7.8e-036 Matches: 21
		putative glutamine synthetase protein [Leptospira interrogans serovar Copenhageni str. Fiocruz L1-130]
		Observed	Mr(expt)	Mr(calc)	ppm	Start		End	Miss	Ions	Peptide
		1116.6162	1115.6089	1115.6087	0.18	347	-	356	1	45	R.IPFVNGDKAR.R
		1258.6234	1257.6161	1257.6142	1.53	14	-	23	0	39	K.ANNVLFYDFR.F
		1321.7116	1320.7043	1320.7037	0.41	2	-	13	1	55	M.SRTPSEVIAYAK.A
		1719.8711	1718.8638	1718.8628	0.59	180	-	195	0	90	K.GGYFPVAPVDSQVDLR.A
		1947.0409	1946.0336	1946.0261	3.85	324	-	341	0	111	R.LLPGFEAPSILAYSAQNR.S
537
	gi|45601560 Mass: 45170 Score: 348 Expect: 1.2e-031 Matches: 29
		dihydrolipoamide succinyltransferase [Leptospira interrogans serovar Copenhageni str. Fiocruz L1-130]
		Observed	Mr(expt)	Mr(calc)	ppm	Start		End	Miss	Ions	Peptide
		1352.6901	1351.6828	1351.6772	4.12	281	-	293	0	39	K.NYYDIGVAVGGPK.G
		1647.9935	1646.9863	1646.9719	8.71	170	-	185	1	45	K.ATLTLPEIPKAVPAAR.R
		1699.8953	1698.8880	1698.8835	2.62	186	-	199	2	30	R.RTDLPRENVVPMTR.L + Oxidation (M)
		1724.9936	1723.9864	1723.9720	8.36	407	-	421	2	16	K.VKEAIEDPSRLLLEL.-
		1775.9303	1774.9230	1774.9101	7.28	302	-	317	0	144	R.DADLLSFAGVEQEIIR.L
544
	gi|45600364 Mass: 50591 Score: 717 Expect: 1.6e-068 Matches: 34
		ATP synthase beta chain [Leptospira interrogans serovar Copenhageni str. Fiocruz L1-130]
		Observed	Mr(expt)	Mr(calc)	ppm	Start		End	Miss	Ions	Peptide
		1178.5469	1177.5396	1177.5476	-6.77	188	-	196	1	18	R.TREGNDLWR.E + Dioxidation (W)
		1216.6906	1215.6833	1215.6823	0.82	58	-	69	0	33	R.AIALSSTDGLIR.G
		1421.7371	1420.7298	1420.7310	-0.88	253	-	266	0	113	R.FSQAGSEVSALLGR.M
		1447.7076	1446.7004	1446.7004	-0.05	174	-	187	0	104	K.QHGGFSVFAGVGER.T
		1844.9247	1843.9174	1843.9250	-4.15	349	-	364	0	65	R.VMNAQVLGEEHYLVAR.E + Oxidation (M)
		2005.0216	2004.0143	2004.0164	-1.02	330	-	348	1	130	R.AISDKGIYPAVDPLDSTSR.V
		2033.1086	2032.1014	2032.1065	-2.54	99	-	116	1	32	K.TIDEGPAITVKETRPIHR.A
		2182.1494	2181.1421	2181.1390	1.45	70	-	91	0	103	R.GQEVSNTGKPISVPVGDATLGR.I
		2298.0767	2297.0694	2297.0668	1.14	267	-	287	0	20	R.MPSAVGYQPTLSTEMGALQER.I + 2 Oxidation (M)
546
	gi|45601560 Mass: 45170 Score: 190 Expect: 7.8e-016 Matches: 10
		dihydrolipoamide succinyltransferase [Leptospira interrogans serovar Copenhageni str. Fiocruz L1-130]
		Observed	Mr(expt)	Mr(calc)	ppm	Start		End	Miss	Ions	Peptide
		1647.9918	1646.9845	1646.9719	7.67	170	-	185	1	47	K.ATLTLPEIPKAVPAAR.R
		1775.9316	1774.9244	1774.9101	8.03	302	-	317	0	131	R.DADLLSFAGVEQEIIR.L
553
	gi|45601560 Mass: 45170 Score: 491 Expect: 6.2e-046 Matches: 25
		dihydrolipoamide succinyltransferase [Leptospira interrogans serovar Copenhageni str. Fiocruz L1-130]
		Observed	Mr(expt)	Mr(calc)	ppm	Start		End	Miss	Ions	Peptide
		1097.6277	1096.6204	1096.6240	-3.29	264	-	273	0	40	K.TIPAINAEIR.G
		1497.8180	1496.8107	1496.8086	1.43	409	-	421	1	17	K.EAIEDPSRLLLEL.-
		1647.9873	1646.9800	1646.9719	4.93	170	-	185	1	98	K.ATLTLPEIPKAVPAAR.R
		1699.8804	1698.8731	1698.8835	-6.14	186	-	199	2	26	R.RTDLPRENVVPMTR.L + Oxidation (M)
		1724.9827	1723.9754	1723.9720	2.00	407	-	421	2	35	K.VKEAIEDPSRLLLEL.-
		1775.9240	1774.9167	1774.9101	3.70	302	-	317	0	145	R.DADLLSFAGVEQEIIR.L
		1802.0691	1801.0618	1801.0573	2.48	257	-	273	1	63	K.AAIHALKTIPAINAEIR.G
	gi|45601870 Mass: 47478 Score: 193 Expect: 3.9e-016 Matches: 15
		acetyl-CoA acetyltransferase [Leptospira interrogans serovar Copenhageni str. Fiocruz L1-130]
		Observed	Mr(expt)	Mr(calc)	ppm	Start		End	Miss	Ions	Peptide
		1031.5967	1030.5894	1030.5923	-2.85	14	-	22	1	24	R.RTPFAQIAK.A
		1469.7549	1468.7476	1468.7423	3.63	272	-	285	0	87	K.SHGPTVSIFNASPR.S
		1610.8488	1609.8415	1609.8464	-3.04	188	-	200	2	55	R.EIQDKLAFESFKR.A
563
	gi|45601870 Mass: 47478 Score: 826 Expect: 2e-079 Matches: 31
		acetyl-CoA acetyltransferase [Leptospira interrogans serovar Copenhageni str. Fiocruz L1-130]
		Observed	Mr(expt)	Mr(calc)	ppm	Start		End	Miss	Ions	Peptide
		1031.5979	1030.5906	1030.5923	-1.67	14	-	22	1	49	R.RTPFAQIAK.A
		1246.6586	1245.6513	1245.6618	-8.46	23	-	34	0	75	K.ALGPYPGHHLGK.I
		1269.7319	1268.7247	1268.7275	-2.21	3	-	13	0	48	K.LTKPLAICTPR.R
		1469.7494	1468.7421	1468.7423	-0.11	272	-	285	0	103	K.SHGPTVSIFNASPR.S
		1597.8464	1596.8392	1596.8372	1.21	271	-	285	1	108	K.KSHGPTVSIFNASPR.S
		1610.8508	1609.8436	1609.8464	-1.75	188	-	200	2	93	R.EIQDKLAFESFKR.A
		1949.0419	1948.0346	1948.0279	3.44	383	-	402	0	57	K.INPNGGSIAIGHPFGATGIR.L
		2342.2105	2341.2032	2341.2026	0.24	46	-	68	0	182	K.LKPSQIDGVVVGEGFSNAPNSAR.V
	gi|45601560 Mass: 45170 Score: 75 Expect: 0.00024 Matches: 8
		dihydrolipoamide succinyltransferase [Leptospira interrogans serovar Copenhageni str. Fiocruz L1-130]
		Observed	Mr(expt)	Mr(calc)	ppm	Start		End	Miss	Ions	Peptide
		1775.9180	1774.9107	1774.9101	0.33	302	-	317	0	66	R.DADLLSFAGVEQEIIR.L
	gi|45601560	1647.9850	1646.9777	1646.9719	3.53	170	-	185	1	55	K.ATLTLPEIPKAVPAAR.R
580
	gi|45602637 Mass: 48659 Score: 432 Expect: 4.9e-040 Matches: 34
		S-adenosylhomocysteine hydrolase [Leptospira interrogans serovar Copenhageni str. Fiocruz L1-130]
		Observed	Mr(expt)	Mr(calc)	ppm	Start		End	Miss	Ions	Peptide
		1044.4595	1043.4522	1043.4495	2.62	194	-	201	0	21	K.FDNLYGCR.E
		1259.5906	1258.5833	1258.5764	5.45	192	-	201	1	56	K.SKFDNLYGCR.E
		1625.8762	1624.8689	1624.8672	1.08	2	-	15	2	35	M.SVTTQEKDLSYKVK.D
		1764.9219	1763.9146	1763.9094	2.95	326	-	340	1	35	K.EIKPQVDKYTFPDGK.S
		1833.0032	1831.9959	1831.9891	3.71	151	-	167	1	46	K.LLSEIRGISEETTTGVK.S
		1863.9795	1862.9722	1862.9673	2.65	220	-	238	1	75	K.VALVCGFGDVGKGSAASLR.N
		2350.1665	2349.1592	2349.1542	2.14	417	-	436	1	38	K.QADYLGVPINGPFKPDHYRY.-
581
	gi|45602637 Mass: 48659 Score: 724 Expect: 3.1e-069 Matches: 36
		S-adenosylhomocysteine hydrolase [Leptospira interrogans serovar Copenhageni str. Fiocruz L1-130]
		Observed	Mr(expt)	Mr(calc)	ppm	Start		End	Miss	Ions	Peptide
		1044.4309	1043.4236	1043.4495	-24.75	194	-	201	0	30	K.FDNLYGCR.E
		1259.5546	1258.5473	1258.5764	-23.16	192	-	201	1	80	K.SKFDNLYGCR.E
		1305.7351	1304.7278	1304.7565	-21.94	398	-	409	0	96	K.VAALHLEQLGVR.L
		1764.8658	1763.8586	1763.9094	-28.82	326	-	340	1	54	K.EIKPQVDKYTFPDGK.S
		1863.9323	1862.9250	1862.9673	-22.71	220	-	238	1	104	K.VALVCGFGDVGKGSAASLR.N
		1928.0275	1927.0202	1927.0639	-22.69	393	-	409	1	104	K.HLDEKVAALHLEQLGVR.L
		2350.0986	2349.0914	2349.1542	-26.75	417	-	436	1	87	K.QADYLGVPINGPFKPDHYRY.-
583
	gi|45601949 Mass: 43661 Score: 704 Expect: 3.1e-067 Matches: 43
		elongation factor Tu [Leptospira interrogans serovar Copenhageni str. Fiocruz L1-130]
		Observed	Mr(expt)	Mr(calc)	ppm	Start		End	Miss	Ions	Peptide
		1089.5929	1088.5856	1088.5826	2.82	288	-	296	2	29	R.GTKKEEIER.G
		1168.6029	1167.5956	1167.5958	-0.15	261	-	270	0	16	K.TVVTGIEMFR.K + Oxidation (M)
		1280.7129	1279.7056	1279.6958	7.63	261	-	271	1	37	K.TVVTGIEMFRK.L
		1562.7296	1561.7223	1561.7260	-2.34	46	-	59	0	54	K.AVAYDQIDNAPEEK.A
		1654.8567	1653.8494	1653.8362	7.97	312	-	326	1	102	K.FAAEVYVLTKDEGGR.H
		1668.9028	1667.8956	1667.8842	6.80	272	-	287	0	135	K.LLDQAEAGDNIGALLR.G
		1683.9357	1682.9284	1682.9203	4.82	246	-	260	0	68	K.VNDEVEIIGIRPTTK.T
		1789.8815	1788.8742	1788.8642	5.59	46	-	61	1	89	K.AVAYDQIDNAPEEKAR.G
589
591
	gi|45601949 Mass: 43661 Score: 951 Expect: 6.2e-092 Matches: 45
		elongation factor Tu [Leptospira interrogans serovar Copenhageni str. Fiocruz L1-130]
		Observed	Mr(expt)	Mr(calc)	ppm	Start		End	Miss	Ions	Peptide
		1654.8457	1653.8384	1653.8362	1.33	312	-	326	1	113	K.FAAEVYVLTKDEGGR.H
		1668.8903	1667.8830	1667.8842	-0.74	272	-	287	0	138	K.LLDQAEAGDNIGALLR.G
		1683.9221	1682.9148	1682.9203	-3.23	246	-	260	0	52	K.VNDEVEIIGIRPTTK.T
		1789.8680	1788.8608	1788.8642	-1.92	46	-	61	1	114	K.AVAYDQIDNAPEEKAR.G
		1999.9834	1998.9761	1998.9853	-4.59	327	-	341	0	56	R.HTPFINNYRPQFYFR.T
		2163.1362	2162.1290	2162.1446	-7.23	213	-	231	0	147	R.VIDKPFLMPVEDVFSITGR.G
		2179.1304	2178.1231	2178.1395	-7.53	213	-	231	0	(86)	R.VIDKPFLMPVEDVFSITGR.G + Oxidation (M)
		2437.3481	2436.3409	2436.3588	-7.35	239	-	260	1	130	R.VEQGVLKVNDEVEIIGIRPTTK.T
595
	gi|45600319 Mass: 47185 Score: 240 Expect: 7.8e-021 Matches: 26
		adenylate/guanylate cyclase [Leptospira interrogans serovar Copenhageni str. Fiocruz L1-130]
		Observed	Mr(expt)	Mr(calc)	ppm	Start		End	Miss	Ions	Peptide
		1118.5992	1117.5920	1117.5880	3.56	317	-	325	0	40	K.ALQQFNELR.Q
		1422.7234	1421.7161	1421.7191	-2.10	397	-	408	0	54	R.FTHSFLDEVTVK.G
		1458.8500	1457.8427	1457.8355	4.97	100	-	113	1	66	K.VEFGQGVIGVVAKR.K
	gi|45601949 Mass: 43661 Score: 202 Expect: 4.9e-017 Matches: 14
		elongation factor Tu [Leptospira interrogans serovar Copenhageni str. Fiocruz L1-130]
		Observed	Mr(expt)	Mr(calc)	ppm	Start		End	Miss	Ions	Peptide
		1654.8628	1653.8555	1653.8362	11.7	312	-	326	1	39	K.FAAEVYVLTKDEGGR.H
		1668.8992	1667.8919	1667.8842	4.60	272	-	287	0	62	K.LLDQAEAGDNIGALLR.G
		1789.8817	1788.8744	1788.8642	5.72	46	-	61	1	75	K.AVAYDQIDNAPEEKAR.G
630
	gi|45602121 Mass: 39209 Score: 182 Expect: 4.9e-015 Matches: 16										bacterial group 3 Ig-like protein [Leptospira]	Score	Expect	Identities	Positives	Gaps
		conserved hypothetical protein [Leptospira interrogans serovar Copenhageni str. Fiocruz L1-130]									Sequence ID: gi|488108821|ref|WP_002180218.1|Length: 365Number of Matches: 1	654 bits(1688)	0	335/345(97%)	341/345(98%)	0/345(0%)
		Observed	Mr(expt)	Mr(calc)	ppm	Start		End	Miss	Ions	Peptide
		1334.6929	1333.6856	1333.6877	-1.61	190	-	200	1	28	R.SYDNQPIKLEK.A
		1590.8991	1589.8918	1589.8777	8.86	100	-	113	1	32	K.YTSPITILKEGVNR.L
		2029.0244	2028.0171	2028.0204	-1.60	144	-	161	0	58	K.IVPSEILYNLDGYNFGSK.N
		3029.5037	3028.4964	3028.5465	-16.56	302	-	329	2	32	K.AIDNVGNESETKKVSFAVDVNPPTTQIR.K
631
	gi|45600988 Mass: 44801 Score: 126 Expect: 2e-009 Matches: 18
		putative lipoprotein [Leptospira interrogans serovar Copenhageni str. Fiocruz L1-130]
		Observed	Mr(expt)	Mr(calc)	ppm	Start		End	Miss	Ions	Peptide
		1654.8850	1653.8777	1653.8686	5.53	136	-	151	0	29	K.ISTAVDNLLADVGNPR.V
		2013.0267	2012.0195	2012.0215	-1.00	338	-	354	2	50	K.FKDDLTEFTATKEVNVR.T
633
	gi|45602121 Mass: 39209 Score: 146 Expect: 2e-011 Matches: 18										bacterial group 3 Ig-like protein [Leptospira]	Score	Expect	Identities	Positives	Gaps
		conserved hypothetical protein [Leptospira interrogans serovar Copenhageni str. Fiocruz L1-130]									Sequence ID: gi|488108821|ref|WP_002180218.1|Length: 365Number of Matches: 1	654 bits(1688)	0	335/345(97%)	341/345(98%)	0/345(0%)
		Observed	Mr(expt)	Mr(calc)	ppm	Start		End	Miss	Ions	Peptide
		1334.6829	1333.6756	1333.6877	-9.12	190	-	200	1	44	R.SYDNQPIKLEK.A
		1590.8874	1589.8802	1589.8777	1.56	100	-	113	1	39	K.YTSPITILKEGVNR.L
		3029.5396	3028.5323	3028.5465	-4.71	302	-	329	2	26	K.AIDNVGNESETKKVSFAVDVNPPTTQIR.K
	gi|45602121	2546.1140	2545.1067	2545.1052	0.59	24	-	48	0	74	A.QEDLDESSTPQANTQGQSGSSTPAK.T + Gln->pyro-Glu (N-term Q)	pyro-Glu (N-term Q) + semitrypsin (peptide signal according to signal P)
637
	gi|45600094 Mass: 46767 Score: 387 Expect: 1.6e-035 Matches: 33
		acyl-CoA dehydrogenase [Leptospira interrogans serovar Copenhageni str. Fiocruz L1-130]
		Observed	Mr(expt)	Mr(calc)	ppm	Start		End	Miss	Ions	Peptide
		1048.5800	1047.5727	1047.5713	1.36	404	-	412	0	16	K.NEIAAYVIR.E
		1115.5654	1114.5582	1114.5594	-1.08	212	-	220	1	45	R.GVSCFYVKR.D
		1762.8433	1761.8360	1761.8396	-2.06	363	-	378	0	89	K.CALDAVQIFGGYGYTK.E
		2508.2004	2507.1932	2507.2043	-4.42	363	-	384	1	74	K.CALDAVQIFGGYGYTKEYPVEK.L
		2580.3638	2579.3565	2579.3781	-8.38	391	-	412	1	20	K.ILCIFEGTTQIQKNEIAAYVIR.E
		2870.3481	2869.3409	2869.3630	-7.73	54	-	76	1	46	K.EITHEVAIHWDEENKHPEELINR.M + Dioxidation (W)
642
	gi|45602311 Mass: 44905 Score: 224 Expect: 3.1e-019 Matches: 27
		isocitrate dehydrogenase [Leptospira interrogans serovar Copenhageni str. Fiocruz L1-130]
		Observed	Mr(expt)	Mr(calc)	ppm	Start		End	Miss	Ions	Peptide
		1175.5470	1174.5397	1174.5401	-0.29	73	-	82	0	20	K.CATITPNQDR.V
		1209.6670	1208.6597	1208.6553	3.62	222	-	231	1	12	R.FRAIFDELAK.A
		1557.7629	1556.7557	1556.7545	0.77	384	-	396	0	40	K.ALDTFQFMEAIQK.R + Oxidation (M)
		1686.0393	1685.0320	1685.0240	4.78	101	-	115	1	61	R.SILDGTVFRKPIIVK.N
		2068.0837	2067.0765	2067.0749	0.75	340	-	358	2	28	K.RGELDGTPDVVAFGHKLEK.A
648
	gi|45600094 Mass: 46767 Score: 124 Expect: 3.1e-009 Matches: 22
		acyl-CoA dehydrogenase [Leptospira interrogans serovar Copenhageni str. Fiocruz L1-130]
		Observed	Mr(expt)	Mr(calc)	ppm	Start		End	Miss	Ions	Peptide
		1115.5656	1114.5583	1114.5594	-0.97	212	-	220	1	32	R.GVSCFYVKR.D
		2870.3586	2869.3514	2869.3630	-4.07	54	-	76	1	24	K.EITHEVAIHWDEENKHPEELINR.M + Dioxidation (W)
	gi|45659137 Mass: 42494 Score: 50 Expect: 0.073 Matches: 4
		fatty acid synthase subunit beta [Leptospira interrogans serovar Copenhageni str. Fiocruz L1-130]
		Observed	Mr(expt)	Mr(calc)	ppm	Start		End	Miss	Ions	Peptide
		1666.8887	1665.8814	1665.8726	5.27	295	-	309	1	50	K.GSDLKIPVYSIFDGR.N
	gi|45601949 Mass: 43661 Score: 70 Expect: 0.00078 Matches: 1
		elongation factor Tu [Leptospira interrogans serovar Copenhageni str. Fiocruz L1-130]
		Observed	Mr(expt)	Mr(calc)	ppm	Start		End	Miss	Ions	Peptide
		1654.8540	1653.8467	1653.8362	6.35	312	-	326	1	58	K.FAAEVYVLTKDEGGR.H
672
	gi|45602121 Mass: 39209 Score: 762 Expect: 4.9e-073 Matches: 33										bacterial group 3 Ig-like protein [Leptospira]	Score	Expect	Identities	Positives	Gaps
		conserved hypothetical protein [Leptospira interrogans serovar Copenhageni str. Fiocruz L1-130]									Sequence ID: gi|488108821|ref|WP_002180218.1|Length: 365Number of Matches: 1	654 bits(1688)	0	335/345(97%)	341/345(98%)	0/345(0%)
		Observed	Mr(expt)	Mr(calc)	ppm	Start		End	Miss	Ions	Peptide
		1030.5641	1029.5568	1029.5567	0.11	261	-	270	1	41	K.AVDGQSGIKR.I
		1334.6875	1333.6802	1333.6877	-5.64	190	-	200	1	72	R.SYDNQPIKLEK.A
		1590.8909	1589.8836	1589.8777	3.72	100	-	113	1	85	K.YTSPITILKEGVNR.L
		2029.0327	2028.0254	2028.0204	2.49	144	-	161	0	84	K.IVPSEILYNLDGYNFGSK.N
		2484.2153	2483.2081	2483.2140	-2.38	49	-	71	2	106	K.TSQNSGTTQGEEVKKADLYVNSK.S
		3029.5339	3028.5267	3028.5465	-6.56	302	-	329	2	237	K.AIDNVGNESETKKVSFAVDVNPPTTQIR.K
	gi|45602121	2546.1091	2545.1019	2545.1052	-1.32	24	-	48	0	128	A.QEDLDESSTPQANTQGQSGSSTPAK.T + Gln->pyro-Glu (N-term Q)	pyro-Glu (N-term Q) + semitrypsin (peptide signal according to signal P)
676
	gi|45602121 Mass: 39209 Score: 761 Expect: 6.2e-073 Matches: 35										bacterial group 3 Ig-like protein [Leptospira]	Score	Expect	Identities	Positives	Gaps
		conserved hypothetical protein [Leptospira interrogans serovar Copenhageni str. Fiocruz L1-130]									Sequence ID: gi|488108821|ref|WP_002180218.1|Length: 365Number of Matches: 1	654 bits(1688)	0	335/345(97%)	341/345(98%)	0/345(0%)
		Observed	Mr(expt)	Mr(calc)	ppm	Start		End	Miss	Ions	Peptide
		1012.4485	1011.4412	1011.4444	-3.12	181	-	189	0	27	K.YSINGGDMR.S
		1030.5647	1029.5574	1029.5567	0.70	261	-	270	1	47	K.AVDGQSGIKR.I
		1334.6895	1333.6822	1333.6877	-4.18	190	-	200	1	63	R.SYDNQPIKLEK.A
		1590.8925	1589.8852	1589.8777	4.72	100	-	113	1	78	K.YTSPITILKEGVNR.L
		1651.8892	1650.8819	1650.8828	-0.58	162	-	177	0	78	K.NVTYTISAIDALSGVK.E
		2029.0287	2028.0214	2028.0204	0.51	144	-	161	0	69	K.IVPSEILYNLDGYNFGSK.N
		2484.2227	2483.2154	2483.2140	0.57	49	-	71	2	101	K.TSQNSGTTQGEEVKKADLYVNSK.S
		3029.5405	3028.5333	3028.5465	-4.39	302	-	329	2	120	K.AIDNVGNESETKKVSFAVDVNPPTTQIR.K
		3676.8748	3675.8675	3675.9068	-10.68	330	-	366	2	38	R.KVEVGTNNGSQSTSESKPAPAPAAPAAKPTTTQPTKK.-
684
686
697
	gi|45601920 Mass: 36721 Score: 878 Expect: 1.2e-084 Matches: 37
		DNA-directed RNA polymerase alpha chain [Leptospira interrogans serovar Copenhageni str. Fiocruz L1-130]
		Observed	Mr(expt)	Mr(calc)	ppm	Start		End	Miss	Ions	Peptide
		1065.5598	1064.5525	1064.5502	2.16	186	-	194	0	66	K.VVFEVSETR.V
		1096.7205	1095.7132	1095.7128	0.37	85	-	93	1	44	R.IILNLKQVR.I
		1136.6074	1135.6001	1135.5986	1.38	38	-	48	0	51	R.GFATTIGNSLR.R
		1292.7074	1291.7001	1291.6997	0.35	38	-	49	1	75	R.GFATTIGNSLRR.T
		1459.7190	1458.7117	1458.7177	-4.11	313	-	325	1	32	K.LSTLGLSFGMRDF.- + Oxidation (M)
		1504.8395	1503.8322	1503.8297	1.68	278	-	290	1	97	R.SLEIDFIGDLVKR.S
		1516.8698	1515.8625	1515.8562	4.17	106	-	118	1	87	K.IIHLELKGAGYFR.A
		1696.9268	1695.9195	1695.9155	2.34	257	-	271	1	128	K.ASLSKHVEELELSVR.S
		1725.8412	1724.8339	1724.8369	-1.75	15	-	29	1	101	K.KIEFNTEANTPNYGK.F
	gi|45602037 Mass: 39085 Score: 64 Expect: 0.0032 Matches: 9
		LipL41 [Leptospira interrogans serovar Copenhageni str. Fiocruz L1-130]
		1759.9531	1758.9459	1758.9475	-0.96	98	-	114	1	48	K.RADAINEASLSLTGITK.N
	gi|45602037	1146.7030	1145.6957	1145.6921	3.20	39	-	48	1	49	R.ALQKFLGTIR.N
700
	gi|45602037 Mass: 39085 Score: 608 Expect: 1.2e-057 Matches: 33
		LipL41 [Leptospira interrogans serovar Copenhageni str. Fiocruz L1-130]
		Observed	Mr(expt)	Mr(calc)	ppm	Start		End	Miss	Ions	Peptide
		1042.6195	1041.6122	1041.6182	-5.75	242	-	250	1	38	R.LSPIVKTER.I
		1146.6952	1145.6879	1145.6921	-3.62	39	-	48	1	62	R.ALQKFLGTIR.N
		1525.7159	1524.7087	1524.7136	-3.26	80	-	91	1	67	K.VFEAFDKESYYK.L
		1536.7697	1535.7624	1535.7580	2.87	342	-	355	1	49	K.RVEATFAVDESNAK.-
		1664.8615	1663.8542	1663.8529	0.75	341	-	355	2	85	R.KRVEATFAVDESNAK.-
		1726.8082	1725.8010	1725.7886	7.16	303	-	317	0	72	K.ANLATYYFSTGDFEK.S
		1759.9530	1758.9457	1758.9475	-1.03	98	-	114	1	75	K.RADAINEASLSLTGITK.N
		2030.0991	2029.0918	2029.0916	0.14	98	-	116	2	37	K.RADAINEASLSLTGITKNR.A
	gi|45599149 Mass: 41531 Score: 90 Expect: 7.3e-006 Matches: 14
		DNA polymerase III beta subunit [Leptospira interrogans serovar Copenhageni str. Fiocruz L1-130]
		1418.7022	1417.6949	1417.6950	-0.06	148	-	159	1	54	R.KTSYAIAHEDQR.F
	gi|45599149	1266.7160	1265.7087	1265.7092	-0.36	13	-	24	0	59	K.AIHAVEGVITTR.E
701
	gi|45602037 Mass: 39085 Score: 456 Expect: 2e-042 Matches: 30
		LipL41 [Leptospira interrogans serovar Copenhageni str. Fiocruz L1-130]
		Observed	Mr(expt)	Mr(calc)	ppm	Start		End	Miss	Ions	Peptide
		1042.6244	1041.6171	1041.6182	-1.07	242	-	250	1	27	R.LSPIVKTER.I
		1146.7018	1145.6945	1145.6921	2.13	39	-	48	1	53	R.ALQKFLGTIR.N
		1525.7288	1524.7215	1524.7136	5.15	80	-	91	1	64	K.VFEAFDKESYYK.L
		1664.8643	1663.8570	1663.8529	2.44	341	-	355	2	44	R.KRVEATFAVDESNAK.-
		1726.8043	1725.7970	1725.7886	4.89	303	-	317	0	82	K.ANLATYYFSTGDFEK.S
		1759.9591	1758.9518	1758.9475	2.44	98	-	114	1	76	K.RADAINEASLSLTGITK.N
		2030.0979	2029.0906	2029.0916	-0.47	98	-	116	2	11	K.RADAINEASLSLTGITKNR.A
704
	gi|45602037 Mass: 39085 Score: 819 Expect: 9.8e-079 Matches: 37
		LipL41 [Leptospira interrogans serovar Copenhageni str. Fiocruz L1-130]
		Observed	Mr(expt)	Mr(calc)	ppm	Start		End	Miss	Ions	Peptide
		1042.6216	1041.6143	1041.6182	-3.76	242	-	250	1	38	R.LSPIVKTER.I
		1146.6971	1145.6899	1145.6921	-1.92	39	-	48	1	60	R.ALQKFLGTIR.N
		1525.7151	1524.7078	1524.7136	-3.82	80	-	91	1	69	K.VFEAFDKESYYK.L
		1536.7697	1535.7624	1535.7580	2.87	342	-	355	1	58	K.RVEATFAVDESNAK.-
		1664.8644	1663.8571	1663.8529	2.51	341	-	355	2	102	R.KRVEATFAVDESNAK.-
		1726.7965	1725.7892	1725.7886	0.36	303	-	317	0	83	K.ANLATYYFSTGDFEK.S
		1759.9572	1758.9499	1758.9475	1.33	98	-	114	1	130	K.RADAINEASLSLTGITK.N
		1874.0016	1872.9943	1872.9905	2.06	99	-	116	1	67	R.ADAINEASLSLTGITKNR.A
		2030.0980	2029.0907	2029.0916	-0.41	98	-	116	2	70	K.RADAINEASLSLTGITKNR.A
705
706
	gi|45602037 Mass: 39085 Score: 43 Expect: 0.39 Matches: 19
		LipL41 [Leptospira interrogans serovar Copenhageni str. Fiocruz L1-130]
		Observed	Mr(expt)	Mr(calc)	ppm	Start		End	Miss	Ions	Peptide
		1759.9587	1758.9515	1758.9475	2.23	98	-	114	1	10	K.RADAINEASLSLTGITK.N
	gi|45602037	1146.7000	1145.6927	1145.6921	0.58	39	-	48	1	35	R.ALQKFLGTIR.N
	gi|45602037	1669.8600	1668.8527	1668.8431	5.75	167	-	182	0	63	K.DVNTGNEPVSKPTGVR.M
710
	gi|45602037 Mass: 39085 Score: 677 Expect: 1.6e-064 Matches: 39
		LipL41 [Leptospira interrogans serovar Copenhageni str. Fiocruz L1-130]
		Observed	Mr(expt)	Mr(calc)	ppm	Start		End	Miss	Ions	Peptide
		1042.6213	1041.6141	1041.6182	-3.99	242	-	250	1	18	R.LSPIVKTER.I
		1146.7014	1145.6941	1145.6921	1.82	39	-	48	1	50	R.ALQKFLGTIR.N
		1525.7273	1524.7200	1524.7136	4.18	80	-	91	1	75	K.VFEAFDKESYYK.L
		1536.7689	1535.7616	1535.7580	2.40	342	-	355	1	45	K.RVEATFAVDESNAK.-
		1664.8624	1663.8552	1663.8529	1.34	341	-	355	2	69	R.KRVEATFAVDESNAK.-
		1726.8001	1725.7928	1725.7886	2.42	303	-	317	0	84	K.ANLATYYFSTGDFEK.S
		1759.9575	1758.9502	1758.9475	1.54	98	-	114	1	108	K.RADAINEASLSLTGITK.N
		1873.9996	1872.9924	1872.9905	1.01	99	-	116	1	30	R.ADAINEASLSLTGITKNR.A
		2030.0972	2029.0899	2029.0916	-0.82	98	-	116	2	31	K.RADAINEASLSLTGITKNR.A
711
	gi|45602037 Mass: 39085 Score: 634 Expect: 3.1e-060 Matches: 34
		LipL41 [Leptospira interrogans serovar Copenhageni str. Fiocruz L1-130]
		Observed	Mr(expt)	Mr(calc)	ppm	Start		End	Miss	Ions	Peptide
		1042.6217	1041.6144	1041.6182	-3.65	242	-	250	1	37	R.LSPIVKTER.I
		1146.6996	1145.6923	1145.6921	0.21	39	-	48	1	49	R.ALQKFLGTIR.N
		1525.7192	1524.7120	1524.7136	-1.10	80	-	91	1	72	K.VFEAFDKESYYK.L
		1536.7703	1535.7630	1535.7580	3.27	342	-	355	1	43	K.RVEATFAVDESNAK.-
		1664.8622	1663.8549	1663.8529	1.19	341	-	355	2	75	R.KRVEATFAVDESNAK.-
		1726.7981	1725.7908	1725.7886	1.29	303	-	317	0	76	K.ANLATYYFSTGDFEK.S
		1759.9586	1758.9513	1758.9475	2.16	98	-	114	1	91	K.RADAINEASLSLTGITK.N
		1874.0022	1872.9949	1872.9905	2.38	99	-	116	1	51	R.ADAINEASLSLTGITKNR.A
		2030.0977	2029.0904	2029.0916	-0.58	98	-	116	2	13	K.RADAINEASLSLTGITKNR.A
712
	gi|45602037 Mass: 39085 Score: 84 Expect: 3.5e-005 Matches: 11
		LipL41 [Leptospira interrogans serovar Copenhageni str. Fiocruz L1-130]
		Observed	Mr(expt)	Mr(calc)	ppm	Start		End	Miss	Ions	Peptide
		1146.7045	1145.6972	1145.6921	4.48	39	-	48	1	31	R.ALQKFLGTIR.N
		1759.9582	1758.9510	1758.9475	1.95	98	-	114	1	28	K.RADAINEASLSLTGITK.N
717
	gi|45602037 Mass: 39085 Score: 897 Expect: 1.6e-086 Matches: 37
		LipL41 [Leptospira interrogans serovar Copenhageni str. Fiocruz L1-130]
		Observed	Mr(expt)	Mr(calc)	ppm	Start		End	Miss	Ions	Peptide
		1042.6196	1041.6124	1041.6182	-5.64	242	-	250	1	45	R.LSPIVKTER.I
		1146.6953	1145.6880	1145.6921	-3.52	39	-	48	1	63	R.ALQKFLGTIR.N
		1525.7125	1524.7052	1524.7136	-5.51	80	-	91	1	68	K.VFEAFDKESYYK.L
		1536.7670	1535.7597	1535.7580	1.13	342	-	355	1	75	K.RVEATFAVDESNAK.-
		1664.8619	1663.8547	1663.8529	1.05	341	-	355	2	114	R.KRVEATFAVDESNAK.-
		1726.7925	1725.7852	1725.7886	-1.97	303	-	317	0	109	K.ANLATYYFSTGDFEK.S
		1759.9550	1758.9477	1758.9475	0.08	98	-	114	1	139	K.RADAINEASLSLTGITK.N
		1873.9949	1872.9876	1872.9905	-1.53	99	-	116	1	89	R.ADAINEASLSLTGITKNR.A
		2030.1000	2029.0927	2029.0916	0.56	98	-	116	2	29	K.RADAINEASLSLTGITKNR.A
		2777.3779	2776.3707	2776.3814	-3.87	155	-	182	1	14	K.VAGFAASMATGKDVNTGNEPVSKPTGVR.M + Oxidation (M)
724
	gi|45602037 Mass: 39085 Score: 845 Expect: 2.5e-081 Matches: 37
		LipL41 [Leptospira interrogans serovar Copenhageni str. Fiocruz L1-130]
		Observed	Mr(expt)	Mr(calc)	ppm	Start		End	Miss	Ions	Peptide
		1042.6193	1041.6120	1041.6182	-5.99	242	-	250	1	46	R.LSPIVKTER.I
		1146.6943	1145.6871	1145.6921	-4.36	39	-	48	1	55	R.ALQKFLGTIR.N
		1525.7145	1524.7072	1524.7136	-4.22	80	-	91	1	79	K.VFEAFDKESYYK.L
		1536.7650	1535.7577	1535.7580	-0.15	342	-	355	1	80	K.RVEATFAVDESNAK.-
		1664.8586	1663.8514	1663.8529	-0.94	341	-	355	2	101	R.KRVEATFAVDESNAK.-
		1726.7930	1725.7857	1725.7886	-1.69	303	-	317	0	93	K.ANLATYYFSTGDFEK.S
		1759.9545	1758.9472	1758.9475	-0.20	98	-	114	1	114	K.RADAINEASLSLTGITK.N
		1873.9994	1872.9921	1872.9905	0.88	99	-	116	1	89	R.ADAINEASLSLTGITKNR.A
		2030.0950	2029.0877	2029.0916	-1.91	98	-	116	2	42	K.RADAINEASLSLTGITKNR.A
	gi|45602755 Mass: 43826 Score: 77 Expect: 0.00016 Matches: 7
		cysteine desulfurase [Leptospira interrogans serovar Copenhageni str. Fiocruz L1-130]
		1682.8412	1681.8339	1681.8311	1.65	241	-	255	0	70	K.GTGSVINDEVYLPYR.A
	gi|45602755	2124.1010	2123.0937	2123.0899	1.82	241	-	259	1	38	K.GTGSVINDEVYLPYRAELK.S
725
	gi|45602037 Mass: 39085 Score: 526 Expect: 2e-049 Matches: 33
		LipL41 [Leptospira interrogans serovar Copenhageni str. Fiocruz L1-130]
		Observed	Mr(expt)	Mr(calc)	ppm	Start		End	Miss	Ions	Peptide
		1042.6215	1041.6142	1041.6182	-3.88	242	-	250	1	24	R.LSPIVKTER.I
		1146.7013	1145.6940	1145.6921	1.70	39	-	48	1	45	R.ALQKFLGTIR.N
		1525.7256	1524.7183	1524.7136	3.07	80	-	91	1	52	K.VFEAFDKESYYK.L
		1664.8630	1663.8558	1663.8529	1.71	341	-	355	2	49	R.KRVEATFAVDESNAK.-
		1726.7998	1725.7925	1725.7886	2.27	303	-	317	0	92	K.ANLATYYFSTGDFEK.S
		1759.9606	1758.9533	1758.9475	3.27	98	-	114	1	103	K.RADAINEASLSLTGITK.N
		2030.0984	2029.0911	2029.0916	-0.22	98	-	116	2	29	K.RADAINEASLSLTGITKNR.A
730
	gi|45602037 Mass: 39085 Score: 818 Expect: 1.2e-078 Matches: 33
		LipL41 [Leptospira interrogans serovar Copenhageni str. Fiocruz L1-130]
		Observed	Mr(expt)	Mr(calc)	ppm	Start		End	Miss	Ions	Peptide
		1042.6227	1041.6154	1041.6182	-2.71	242	-	250	1	50	R.LSPIVKTER.I
		1146.7010	1145.6938	1145.6921	1.49	39	-	48	1	66	R.ALQKFLGTIR.N
		1525.7200	1524.7127	1524.7136	-0.62	80	-	91	1	71	K.VFEAFDKESYYK.L
		1536.7692	1535.7619	1535.7580	2.56	342	-	355	1	60	K.RVEATFAVDESNAK.-
		1664.8648	1663.8575	1663.8529	2.74	341	-	355	2	87	R.KRVEATFAVDESNAK.-
		1726.7980	1725.7907	1725.7886	1.21	303	-	317	0	94	K.ANLATYYFSTGDFEK.S
		1759.9596	1758.9523	1758.9475	2.71	98	-	114	1	142	K.RADAINEASLSLTGITK.N
		1874.0029	1872.9957	1872.9905	2.77	99	-	116	1	98	R.ADAINEASLSLTGITKNR.A
		2761.3826	2760.3753	2760.3865	-4.06	155	-	182	1	39	K.VAGFAASMATGKDVNTGNEPVSKPTGVR.M
	gi|45601949 Mass: 43661 Score: 91 Expect: 6.8e-006 Matches: 13
		elongation factor Tu [Leptospira interrogans serovar Copenhageni str. Fiocruz L1-130]
		Observed	Mr(expt)	Mr(calc)	ppm	Start		End	Miss	Ions	Peptide
		1789.8746	1788.8674	1788.8642	1.76	46	-	61	1	60	K.AVAYDQIDNAPEEKAR.G
	gi|45601949	1654.8520	1653.8447	1653.8362	5.14	312	-	326	1	48	K.FAAEVYVLTKDEGGR.H
748
750
	gi|229487544 Mass: 36684 Score: 704 Expect: 3.1e-067 Matches: 33
		RecName: Full=Ketol-acid reductoisomerase; AltName: Full=Acetohydroxy-acid isomeroreductase; AltName: Full=Alpha-keto-beta-hydroxylacyl reductoisomerase
		Observed	Mr(expt)	Mr(calc)	ppm	Start		End	Miss	Ions	Peptide
		1011.5891	1010.5818	1010.5873	-5.39	266	-	274	1	24	R.VIDPGVKQR.M
		1036.5685	1035.5612	1035.5574	3.70	165	-	176	0	76	R.ALAHAAGVGGGR.A
		1433.8033	1432.7961	1432.7926	2.45	234	-	246	0	112	K.LITDLIYEGGLAR.M
		1615.7511	1614.7438	1614.7525	-5.40	59	-	73	0	93	K.NAGFEVYSVSEASQK.A
		1863.8418	1862.8345	1862.8323	1.21	249	-	265	0	151	R.FSISDTAEYGDYVSGPR.V
		1975.9066	1974.8993	1974.8993	0.03	2	-	18	1	91	M.ANIYYDSDCDLNSLKGK.T
		2166.9797	2165.9725	2165.9688	1.70	247	-	265	1	43	R.MRFSISDTAEYGDYVSGPR.V + Oxidation (M)
	gi|45602381 Mass: 35022 Score: 151 Expect: 6.2e-012 Matches: 11
		ABC transporter, ATP-binding protein [Leptospira interrogans serovar Copenhageni str. Fiocruz L1-130]
		Observed	Mr(expt)	Mr(calc)	ppm	Start		End	Miss	Ions	Peptide
		1208.7128	1207.7055	1207.7037	1.49	141	-	152	0	69	R.VGIAQALLGNPR.I
		1594.8615	1593.8542	1593.8515	1.69	243	-	256	1	57	K.YLSSFPGVNVDKIR.S
751
	gi|229487544 Mass: 36684 Score: 248 Expect: 1.2e-021 Matches: 26
		RecName: Full=Ketol-acid reductoisomerase; AltName: Full=Acetohydroxy-acid isomeroreductase; AltName: Full=Alpha-keto-beta-hydroxylacyl reductoisomerase
		Observed	Mr(expt)	Mr(calc)	ppm	Start		End	Miss	Ions	Peptide
		1036.5671	1035.5599	1035.5574	2.41	165	-	176	0	19	R.ALAHAAGVGGGR.A
		1433.8047	1432.7974	1432.7926	3.39	234	-	246	0	68	K.LITDLIYEGGLAR.M
		1863.8420	1862.8348	1862.8323	1.34	249	-	265	0	70	R.FSISDTAEYGDYVSGPR.V
		2150.9846	2149.9773	2149.9739	1.62	247	-	265	1	12	R.MRFSISDTAEYGDYVSGPR.V
		2570.2422	2569.2349	2569.2482	-5.19	139	-	162	1	12	R.RVYTEGGGVPCLIAIYQDSSGEAK.K
	gi|45602381 Mass: 35022 Score: 79 Expect: 0.00011 Matches: 11
		ABC transporter, ATP-binding protein [Leptospira interrogans serovar Copenhageni str. Fiocruz L1-130]
		Observed	Mr(expt)	Mr(calc)	ppm	Start		End	Miss	Ions	Peptide
		1594.8640	1593.8567	1593.8515	3.29	243	-	256	1	33	K.YLSSFPGVNVDKIR.S
	gi|45602381	1208.7140	1207.7067	1207.7037	2.51	141	-	152	0	58	R.VGIAQALLGNPR.I
767
776
780
	gi|45600315 Mass: 37209 Score: 505 Expect: 2.5e-047 Matches: 34
		putative citrate lyase [Leptospira interrogans serovar Copenhageni str. Fiocruz L1-130]
		Observed	Mr(expt)	Mr(calc)	ppm	Start		End	Miss	Ions	Peptide
		1077.5124	1076.5052	1076.5040	1.14	242	-	250	0	61	R.AHDDFGFLR.M
		1233.6094	1232.6021	1232.6051	-2.40	241	-	250	1	32	K.RAHDDFGFLR.M
		1312.6674	1311.6601	1311.6571	2.25	194	-	204	0	84	K.SPGQFEHELLR.R
		1468.7671	1467.7598	1467.7582	1.07	194	-	205	1	66	K.SPGQFEHELLRR.G
		1523.7662	1522.7590	1522.7701	-7.31	122	-	134	0	73	R.AAQVEEMITYIQK.A
		1539.7600	1538.7527	1538.7650	-7.98	122	-	134	0	(13)	R.AAQVEEMITYIQK.A + Oxidation (M)
		1626.9208	1625.9135	1625.9100	2.14	313	-	327	2	27	K.AKLTGISIPEEANKR.F
		2132.1648	2131.1575	2131.1525	2.38	144	-	162	0	30	R.EIPIHVLIETNGALQEVEK.I
784
	gi|45600718 Mass: 37809 Score: 69 Expect: 0.00094 Matches: 8
		cell division ATPase [Leptospira interrogans serovar Copenhageni str. Fiocruz L1-130]
		Observed	Mr(expt)	Mr(calc)	ppm	Start		End	Miss	Ions	Peptide
		1077.5158	1076.5085	1076.5073	1.08	276	-	285	0	27	K.CGHASAIFSK.G
		1172.7010	1171.6937	1171.6924	1.09	2	-	11	1	34	M.ATIETIKIQR.E
786
	gi|45600315 Mass: 37209 Score: 362 Expect: 4.9e-033 Matches: 27
		putative citrate lyase [Leptospira interrogans serovar Copenhageni str. Fiocruz L1-130]
		Observed	Mr(expt)	Mr(calc)	ppm	Start		End	Miss	Ions	Peptide
		1077.5143	1076.5070	1076.5040	2.84	242	-	250	0	48	R.AHDDFGFLR.M
		1233.6155	1232.6082	1232.6051	2.55	241	-	250	1	29	K.RAHDDFGFLR.M
		1312.6718	1311.6645	1311.6571	5.60	194	-	204	0	64	K.SPGQFEHELLR.R
		1468.7688	1467.7615	1467.7582	2.24	194	-	205	1	55	K.SPGQFEHELLRR.G
		1523.7705	1522.7632	1522.7701	-4.51	122	-	134	0	55	R.AAQVEEMITYIQK.A
		1539.7639	1538.7566	1538.7650	-5.44	122	-	134	0	(11)	R.AAQVEEMITYIQK.A + Oxidation (M)
		1626.9188	1625.9115	1625.9100	0.94	313	-	327	2	20	K.AKLTGISIPEEANKR.F
	gi|45601354 Mass: 37552 Score: 101 Expect: 6.2e-007 Matches: 14
		conserved hypothetical protein [Leptospira interrogans serovar Copenhageni str. Fiocruz L1-130]
		Observed	Mr(expt)	Mr(calc)	ppm	Start		End	Miss	Ions	Peptide
		1386.8429	1385.8356	1385.8282	5.36	148	-	159	0	46	R.ILLEYASPLIVR.S
		2132.9668	2131.9595	2131.9599	-0.18	178	-	195	0	27	K.SSEDHFTIAYNSAPYQFR.Y
	gi|45601354	1294.7270	1293.7197	1293.7153	3.42	160	-	170	1	35	R.SNDKIAQHLLR.L
	gi|45601354	1704.8970	1703.8897	1703.8842	3.23	257	-	270	0	27	R.NTLINYIDNDLLQR.K
	gi|45601413 Mass: 31141 Score: 43 Expect: 0.36 Matches: 8
		type III beta-ketoacyl synthase-like protein [Leptospira interrogans serovar Copenhageni str. Fiocruz L1-130]
		Observed	Mr(expt)	Mr(calc)	ppm	Start		End	Miss	Ions	Peptide
	gi|45601413	1634.8530	1633.8457	1633.8563	-6.46	177	-	191	0	63	K.SYPELVTNAADLTLK.A
	gi|45601413	1141.6330	1140.6257	1140.6251	0.54	7	-	17	0	57	K.AVIGNIGVNER.R
792
793
	gi|45600315 Mass: 37209 Score: 323 Expect: 3.9e-029 Matches: 20
		putative citrate lyase [Leptospira interrogans serovar Copenhageni str. Fiocruz L1-130]
		Observed	Mr(expt)	Mr(calc)	ppm	Start		End	Miss	Ions	Peptide
		1077.5121	1076.5048	1076.5040	0.79	242	-	250	0	59	R.AHDDFGFLR.M
		1233.6094	1232.6021	1232.6051	-2.40	241	-	250	1	26	K.RAHDDFGFLR.M
		1312.6691	1311.6618	1311.6571	3.55	194	-	204	0	80	K.SPGQFEHELLR.R
		1468.7666	1467.7593	1467.7582	0.74	194	-	205	1	56	K.SPGQFEHELLRR.G
		1523.7670	1522.7597	1522.7701	-6.83	122	-	134	0	50	R.AAQVEEMITYIQK.A
		1539.7601	1538.7529	1538.7650	-7.90	122	-	134	0	(33)	R.AAQVEEMITYIQK.A + Oxidation (M)
	gi|45600954 Mass: 63054 Score: 131 Expect: 6.2e-010 Matches: 21
		cytoplasmic membrane protein [Leptospira interrogans serovar Copenhageni str. Fiocruz L1-130]
		Observed	Mr(expt)	Mr(calc)	ppm	Start		End	Miss	Ions	Peptide
		1687.7853	1686.7780	1686.7737	2.58	233	-	246	1	16	K.VYEEVGAEEKESYR.A
		1945.8701	1944.8628	1944.8602	1.38	446	-	462	0	62	R.FAIESNYENYAGPNNSR.V
	gi|45600954	1696.8360	1695.8287	1695.8216	4.19	485	-	498	2	46	K.AFDQNKEAFKLDDR.S
794
	gi|45600315 Mass: 37209 Score: 463 Expect: 3.9e-043 Matches: 31
		putative citrate lyase [Leptospira interrogans serovar Copenhageni str. Fiocruz L1-130]
		Observed	Mr(expt)	Mr(calc)	ppm	Start		End	Miss	Ions	Peptide
		1077.5123	1076.5051	1076.5040	1.02	242	-	250	0	64	R.AHDDFGFLR.M
		1233.6112	1232.6039	1232.6051	-0.91	241	-	250	1	40	K.RAHDDFGFLR.M
		1312.6671	1311.6598	1311.6571	2.06	194	-	204	0	77	K.SPGQFEHELLR.R
		1468.7651	1467.7579	1467.7582	-0.26	194	-	205	1	48	K.SPGQFEHELLRR.G
		1523.7681	1522.7608	1522.7701	-6.11	122	-	134	0	(53)	R.AAQVEEMITYIQK.A
		1539.7632	1538.7559	1538.7650	-5.92	122	-	134	0	59	R.AAQVEEMITYIQK.A + Oxidation (M)
		1626.9187	1625.9114	1625.9100	0.86	313	-	327	2	74	K.AKLTGISIPEEANKR.F
	gi|304570499 Mass: 35226 Score: 172 Expect: 4.9e-014 Matches: 22
		type III beta-ketoacyl synthase-like protein [Leptospira interrogans serovar Copenhageni str. Fiocruz L1-130]
		Observed	Mr(expt)	Mr(calc)	ppm	Start		End	Miss	Ions	Peptide
		1141.6357	1140.6285	1140.6251	2.94	43	-	53	0	63	K.AVIGNIGVNER.R
		1297.7374	1296.7302	1296.7262	3.04	43	-	54	1	34	K.AVIGNIGVNERR.R
		1342.6775	1341.6702	1341.6751	-3.63	32	-	42	1	11	R.LKFPEMHPAEK.A + Oxidation (M)
797
	gi|45600315 Mass: 37209 Score: 258 Expect: 1.2e-022 Matches: 22
		putative citrate lyase [Leptospira interrogans serovar Copenhageni str. Fiocruz L1-130]
		Observed	Mr(expt)	Mr(calc)	ppm	Start		End	Miss	Ions	Peptide
		1077.5182	1076.5109	1076.5040	6.47	242	-	250	0	45	R.AHDDFGFLR.M
		1233.6210	1232.6137	1232.6051	7.01	241	-	250	1	22	K.RAHDDFGFLR.M
		1312.6743	1311.6670	1311.6571	7.55	194	-	204	0	58	K.SPGQFEHELLR.R
		1468.7700	1467.7627	1467.7582	3.07	194	-	205	1	62	K.SPGQFEHELLRR.G
		1523.7742	1522.7669	1522.7701	-2.10	122	-	134	0	13	R.AAQVEEMITYIQK.A
814
	gi|45600379 Mass: 36927 Score: 1030 Expect: 7.8e-100 Matches: 41
		MreB [Leptospira interrogans serovar Copenhageni str. Fiocruz L1-130]
		Observed	Mr(expt)	Mr(calc)	ppm	Start		End	Miss	Ions	Peptide
		1191.6069	1190.5997	1190.6044	-3.96	200	-	209	0	60	R.NQYNLVVGER.T
		1215.6845	1214.6772	1214.6805	-2.77	286	-	297	0	45	R.GIVLTGGGCLLR.G
		1326.6853	1325.6780	1325.6827	-3.51	274	-	285	0	51	R.TPPELASDIVER.G
		1468.8368	1467.8295	1467.8297	-0.12	106	-	119	0	85	R.IVIGVPSGITEVER.R
		1607.9144	1606.9072	1606.9082	-0.67	328	-	340	1	81	K.YLDELKYIKPGIR.-
		1624.9349	1623.9277	1623.9308	-1.93	106	-	120	1	75	R.IVIGVPSGITEVERR.A
		1697.9476	1696.9404	1696.9359	2.62	255	-	269	2	74	K.ALKEPTDEILDGIKR.V
		1726.8613	1725.8541	1725.8573	-1.91	185	-	199	1	113	R.TGGDEFDEAIIKYLR.N
		1825.9630	1824.9557	1824.9444	6.21	298	-	313	1	50	R.GLEMYLSKETGVPVFR.A
		3047.6470	3046.6397	3046.6525	-4.20	314	-	340	2	180	R.AENPLTCVVLGTGKYLDELKYIKPGIR.-
825
	gi|45600643 Mass: 31451 Score: 126 Expect: 2e-009 Matches: 18
		flagellin protein [Leptospira interrogans serovar Copenhageni str. Fiocruz L1-130]
		Observed	Mr(expt)	Mr(calc)	ppm	Start		End	Miss	Ions	Peptide
		1506.7275	1505.7203	1505.7144	3.90	39	-	53	1	11	R.AGDDASGLAVSEKMR.T
		1666.7919	1665.7846	1665.7780	3.95	226	-	240	0	45	K.GLMNAYENIQAAESR.I
		1682.7800	1681.7728	1681.7729	-0.11	226	-	240	0	(31)	K.GLMNAYENIQAAESR.I + Oxidation (M)
		1691.8591	1690.8519	1690.8427	5.43	211	-	225	1	47	R.ADLGAYYNRLEHAAK.G
830
864
902
	gi|45600951 Mass: 32115 Score: 704 Expect: 3.1e-067 Matches: 29										signal peptide protein [Leptospira interrogans]	Score	Expect	Identities	Positives	Gaps
		conserved hypothetical protein [Leptospira interrogans serovar Copenhageni str. Fiocruz L1-130]									Sequence ID: gi|516465669|ref|WP_017854132.1|Length: 276Number of Matches: 1	553 bits(1426)	0	275/276(99%)	275/276(99%)	0/276(0%)
		Observed	Mr(expt)	Mr(calc)	ppm	Start		End	Miss	Ions	Peptide
		1419.7415	1418.7342	1418.7307	2.49	240	-	250	1	49	K.HLDQFDRLFTK.I
		1532.8499	1531.8426	1531.8358	4.42	47	-	58	2	103	R.KLDEKIFELNQR.L
		1569.7529	1568.7457	1568.7471	-0.90	105	-	116	1	54	R.VEVYDFIRDEER.G
		1830.9220	1829.9147	1829.9119	1.55	30	-	46	0	148	K.SQPSSAQLGQSILETER.K
		2088.8984	2087.8912	2087.8894	0.83	129	-	145	0	86	K.YMEIYFEGQNSNDPEPR.T
		2104.8933	2103.8860	2103.8844	0.80	129	-	145	0	(50)	K.YMEIYFEGQNSNDPEPR.T + Oxidation (M)
		2416.0230	2415.0157	2415.0179	-0.92	84	-	104	0	126	K.ANNDECTPAINQEDPANNCIR.V
	gi|45599917 Mass: 35038 Score: 132 Expect: 4.9e-010 Matches: 14
		flagellar filament sheath protein [Leptospira interrogans serovar Copenhageni str. Fiocruz L1-130]
		Observed	Mr(expt)	Mr(calc)	ppm	Start		End	Miss	Ions	Peptide
		1032.5721	1031.5649	1031.5651	-0.24	145	-	152	0	26	R.IPEYEILR.T
		1616.8496	1615.8423	1615.8417	0.38	38	-	53	0	80	R.GIDTATGIDVSGLELR.S
932
	gi|45601096 Mass: 27259 Score: 428 Expect: 1.2e-039 Matches: 35
		succinate dehydrogenase iron-sulfur subunit [Leptospira interrogans serovar Copenhageni str. Fiocruz L1-130]
		Observed	Mr(expt)	Mr(calc)	ppm	Start		End	Miss	Ions	Peptide
		1094.5862	1093.5789	1093.5768	1.97	235	-	243	1	24	R.TLNRDYILS.-
		1176.7046	1175.6973	1175.7026	-4.53	182	-	192	0	33	K.ITHLGLLPQGK.V
		1371.8064	1370.7991	1370.7922	5.06	106	-	117	1	66	K.AFPVLKDLVVDR.S
		1445.6144	1444.6071	1444.6041	2.06	48	-	59	0	37	K.GEDPIAFEHDCR.E
		1698.8171	1697.8099	1697.8049	2.90	90	-	103	1	92	R.SFKDGDTVYVEPWR.A
		1714.8149	1713.8077	1713.7999	4.55	90	-	103	1	(15)	R.SFKDGDTVYVEPWR.A + Oxidation (HW)
		1730.8070	1729.7997	1729.7948	2.87	90	-	103	1	(69)	R.SFKDGDTVYVEPWR.A + Dioxidation (W)
		1897.9489	1896.9416	1896.9370	2.40	90	-	105	2	65	R.SFKDGDTVYVEPWRAK.A
	gi|45601212 Mass: 32844 Score: 56 Expect: 0.021 Matches: 8
		glucose-1-phosphate thymidylyltransferase [Leptospira interrogans serovar Copenhageni str. Fiocruz L1-130]
		Observed	Mr(expt)	Mr(calc)	ppm	Start		End	Miss	Ions	Peptide
		1191.5869	1190.5796	1190.5754	3.57	251	-	260	0	37	K.VACPEEIAFR.K
	gi|45601212	1356.6610	1355.6537	1355.6470	4.98	146	-	156	1	35	R.YGVVEFDSERR.A
	gi|45601096	1946.1240	1945.1167	1945.1109	3.01	182	-	198	2	18	K.ITHLGLLPQGKVEQKER.V
934
	gi|45600468 Mass: 29651 Score: 716 Expect: 2e-068 Matches: 32
		LipL32 [Leptospira interrogans serovar Copenhageni str. Fiocruz L1-130]
		Observed	Mr(expt)	Mr(calc)	ppm	Start		End	Miss	Ions	Peptide
		1132.5830	1131.5757	1131.5785	-2.42	175	-	183	1	57	R.HNKYNSLTR.I
		1204.5851	1203.5778	1203.5991	-17.72	140	-	150	0	(27)	R.MSAIMPDQIAK.A
		1220.5792	1219.5719	1219.5941	-18.13	140	-	150	0	39	R.MSAIMPDQIAK.A + Oxidation (M)
		1369.7256	1368.7183	1368.7289	-7.74	212	-	223	0	49	R.ISFTTYKPGEVK.G
		1611.9050	1610.8978	1610.9032	-3.36	184	-	197	2	41	R.IKIPNPPKSFDDLK.N
		1800.7061	1799.6988	1799.6970	1.01	160	-	174	1	100	K.LDDDDDGDDTYKEER.H
		1923.9519	1922.9446	1922.9473	-1.40	31	-	48	0	118	K.SSFVLSEDTIPGTNETVK.T
		2235.0684	2234.0611	2234.0413	8.86	97	-	118	0	(27)	R.MISPTGEIGEPGDGDLVSDAFK.A
		2251.0498	2250.0425	2250.0362	2.81	97	-	118	0	91	R.MISPTGEIGEPGDGDLVSDAFK.A + Oxidation (M)
		2452.1118	2451.1045	2451.1037	0.33	154	-	174	2	128	K.AKPVQKLDDDDDGDDTYKEER.H
940
	gi|45600468 Mass: 29651 Score: 794 Expect: 3.1e-076 Matches: 38
		LipL32 [Leptospira interrogans serovar Copenhageni str. Fiocruz L1-130]
		Observed	Mr(expt)	Mr(calc)	ppm	Start		End	Miss	Ions	Peptide
		1132.5826	1131.5754	1131.5785	-2.75	175	-	183	1	52	R.HNKYNSLTR.I
		1204.5922	1203.5849	1203.5991	-11.84	140	-	150	0	(38)	R.MSAIMPDQIAK.A
		1220.5834	1219.5761	1219.5941	-14.73	140	-	150	0	42	R.MSAIMPDQIAK.A + Oxidation (M)
		1369.7290	1368.7217	1368.7289	-5.25	212	-	223	0	44	R.ISFTTYKPGEVK.G
		1611.9053	1610.8980	1610.9032	-3.21	184	-	197	2	55	R.IKIPNPPKSFDDLK.N
		1800.7072	1799.6999	1799.6970	1.62	160	-	174	1	103	K.LDDDDDGDDTYKEER.H
		1923.9523	1922.9450	1922.9473	-1.20	31	-	48	0	104	K.SSFVLSEDTIPGTNETVK.T
		2235.0627	2234.0555	2234.0413	6.34	97	-	118	0	(93)	R.MISPTGEIGEPGDGDLVSDAFK.A
		2251.0496	2250.0423	2250.0362	2.70	97	-	118	0	97	R.MISPTGEIGEPGDGDLVSDAFK.A + Oxidation (M)
		2452.1074	2451.1001	2451.1037	-1.47	154	-	174	2	172	K.AKPVQKLDDDDDGDDTYKEER.H
942
	gi|45600468 Mass: 29651 Score: 461 Expect: 6.2e-043 Matches: 30
		LipL32 [Leptospira interrogans serovar Copenhageni str. Fiocruz L1-130]
		Observed	Mr(expt)	Mr(calc)	ppm	Start		End	Miss	Ions	Peptide
		1132.5894	1131.5821	1131.5785	3.19	175	-	183	1	44	R.HNKYNSLTR.I
		1204.6010	1203.5937	1203.5991	-4.54	140	-	150	0	32	R.MSAIMPDQIAK.A
		1220.5902	1219.5829	1219.5941	-9.12	140	-	150	0	(25)	R.MSAIMPDQIAK.A + Oxidation (M)
		1611.9100	1610.9028	1610.9032	-0.26	184	-	197	2	20	R.IKIPNPPKSFDDLK.N
		1923.9471	1922.9399	1922.9473	-3.87	31	-	48	0	72	K.SSFVLSEDTIPGTNETVK.T
		2235.0698	2234.0625	2234.0413	9.51	97	-	118	0	67	R.MISPTGEIGEPGDGDLVSDAFK.A
		2251.0500	2250.0428	2250.0362	2.92	97	-	118	0	(60)	R.MISPTGEIGEPGDGDLVSDAFK.A + Oxidation (M)
		2452.1016	2451.0943	2451.1037	-3.86	154	-	174	2	133	K.AKPVQKLDDDDDGDDTYKEER.H
943
	gi|45600468 Mass: 29651 Score: 661 Expect: 6.2e-063 Matches: 28
		LipL32 [Leptospira interrogans serovar Copenhageni str. Fiocruz L1-130]
		Observed	Mr(expt)	Mr(calc)	ppm	Start		End	Miss	Ions	Peptide
		1132.5890	1131.5817	1131.5785	2.86	175	-	183	1	53	R.HNKYNSLTR.I
		1220.5880	1219.5807	1219.5941	-10.92	140	-	150	0	28	R.MSAIMPDQIAK.A + Oxidation (M)
		1369.7339	1368.7266	1368.7289	-1.68	212	-	223	0	24	R.ISFTTYKPGEVK.G
		1611.9116	1610.9043	1610.9032	0.73	184	-	197	2	33	R.IKIPNPPKSFDDLK.N
		1800.7113	1799.7040	1799.6970	3.93	160	-	174	1	62	K.LDDDDDGDDTYKEER.H
		1923.9512	1922.9439	1922.9473	-1.78	31	-	48	0	105	K.SSFVLSEDTIPGTNETVK.T
		2235.0627	2234.0555	2234.0413	6.34	97	-	118	0	(27)	R.MISPTGEIGEPGDGDLVSDAFK.A
		2251.0540	2250.0467	2250.0362	4.66	97	-	118	0	78	R.MISPTGEIGEPGDGDLVSDAFK.A + Oxidation (M)
		2452.1067	2451.0994	2451.1037	-1.77	154	-	174	2	209	K.AKPVQKLDDDDDGDDTYKEER.H
945
	gi|45600468 Mass: 29651 Score: 733 Expect: 3.9e-070 Matches: 35
		LipL32 [Leptospira interrogans serovar Copenhageni str. Fiocruz L1-130]
		Observed	Mr(expt)	Mr(calc)	ppm	Start		End	Miss	Ions	Peptide
		1132.5890	1131.5817	1131.5785	2.86	175	-	183	1	68	R.HNKYNSLTR.I
		1204.5944	1203.5871	1203.5991	-10.01	140	-	150	0	57	R.MSAIMPDQIAK.A
		1220.5858	1219.5785	1219.5941	-12.72	140	-	150	0	(42)	R.MSAIMPDQIAK.A + Oxidation (M)
		1369.7350	1368.7277	1368.7289	-0.88	212	-	223	0	79	R.ISFTTYKPGEVK.G
		1611.9106	1610.9034	1610.9032	0.12	184	-	197	2	50	R.IKIPNPPKSFDDLK.N
		1923.9544	1922.9471	1922.9473	-0.12	31	-	48	0	108	K.SSFVLSEDTIPGTNETVK.T
		2235.0593	2234.0521	2234.0413	4.82	97	-	118	0	(88)	R.MISPTGEIGEPGDGDLVSDAFK.A
		2251.0471	2250.0398	2250.0362	1.62	97	-	118	0	91	R.MISPTGEIGEPGDGDLVSDAFK.A + Oxidation (M)
		2452.1116	2451.1043	2451.1037	0.22	154	-	174	2	166	K.AKPVQKLDDDDDGDDTYKEER.H
947
	gi|45600468 Mass: 29651 Score: 467 Expect: 1.6e-043 Matches: 30
		LipL32 [Leptospira interrogans serovar Copenhageni str. Fiocruz L1-130]
		Observed	Mr(expt)	Mr(calc)	ppm	Start		End	Miss	Ions	Peptide
		1132.5878	1131.5805	1131.5785	1.78	175	-	183	1	47	R.HNKYNSLTR.I
		1204.5978	1203.5905	1203.5991	-7.17	140	-	150	0	(15)	R.MSAIMPDQIAK.A
		1220.5887	1219.5815	1219.5941	-10.32	140	-	150	0	24	R.MSAIMPDQIAK.A + Oxidation (M)
		1369.7444	1368.7371	1368.7289	5.99	212	-	223	0	20	R.ISFTTYKPGEVK.G
		1611.9105	1610.9032	1610.9032	0.05	184	-	197	2	18	R.IKIPNPPKSFDDLK.N
		1923.9509	1922.9437	1922.9473	-1.90	31	-	48	0	88	K.SSFVLSEDTIPGTNETVK.T
		2251.0508	2250.0435	2250.0362	3.24	97	-	118	0	59	R.MISPTGEIGEPGDGDLVSDAFK.A + Oxidation (M)
		2452.1006	2451.0933	2451.1037	-4.26	154	-	174	2	111	K.AKPVQKLDDDDDGDDTYKEER.H
948
	gi|45600468 Mass: 29651 Score: 570 Expect: 7.8e-054 Matches: 30
		LipL32 [Leptospira interrogans serovar Copenhageni str. Fiocruz L1-130]
		Observed	Mr(expt)	Mr(calc)	ppm	Start		End	Miss	Ions	Peptide
		1132.5863	1131.5790	1131.5785	0.48	175	-	183	1	45	R.HNKYNSLTR.I
		1204.5975	1203.5903	1203.5991	-7.38	140	-	150	0	47	R.MSAIMPDQIAK.A
		1220.5868	1219.5795	1219.5941	-11.92	140	-	150	0	(42)	R.MSAIMPDQIAK.A + Oxidation (M)
		1369.7330	1368.7258	1368.7289	-2.31	212	-	223	0	32	R.ISFTTYKPGEVK.G
		1923.9432	1922.9360	1922.9473	-5.90	31	-	48	0	107	K.SSFVLSEDTIPGTNETVK.T
		2235.0715	2234.0643	2234.0413	10.3	97	-	118	0	(61)	R.MISPTGEIGEPGDGDLVSDAFK.A
		2251.0496	2250.0423	2250.0362	2.70	97	-	118	0	108	R.MISPTGEIGEPGDGDLVSDAFK.A + Oxidation (M)
		2452.1030	2451.0958	2451.1037	-3.26	154	-	174	2	144	K.AKPVQKLDDDDDGDDTYKEER.H
949
	gi|45600468 Mass: 29651 Score: 706 Expect: 2e-067 Matches: 38
		LipL32 [Leptospira interrogans serovar Copenhageni str. Fiocruz L1-130]
		Observed	Mr(expt)	Mr(calc)	ppm	Start		End	Miss	Ions	Peptide
		1132.5863	1131.5790	1131.5785	0.48	175	-	183	1	60	R.HNKYNSLTR.I
		1204.5946	1203.5873	1203.5991	-9.81	140	-	150	0	(31)	R.MSAIMPDQIAK.A
		1220.5853	1219.5781	1219.5941	-13.12	140	-	150	0	43	R.MSAIMPDQIAK.A + Oxidation (M)
		1369.7300	1368.7227	1368.7289	-4.54	212	-	223	0	58	R.ISFTTYKPGEVK.G
		1611.9061	1610.8989	1610.9032	-2.68	184	-	197	2	58	R.IKIPNPPKSFDDLK.N
		1923.9486	1922.9413	1922.9473	-3.11	31	-	48	0	111	K.SSFVLSEDTIPGTNETVK.T
		2235.0635	2234.0562	2234.0413	6.68	97	-	118	0	(84)	R.MISPTGEIGEPGDGDLVSDAFK.A
		2251.0459	2250.0386	2250.0362	1.07	97	-	118	0	108	R.MISPTGEIGEPGDGDLVSDAFK.A + Oxidation (M)
		2452.1091	2451.1019	2451.1037	-0.77	154	-	174	2	133	K.AKPVQKLDDDDDGDDTYKEER.H
	gi|45600468	1905.0785	1904.0712	1904.0731	-0.99	192	-	207	3	64	K.SFDDLKNIDTKKLLVR.G	3 missed cleavages
950
	gi|45600468 Mass: 29651 Score: 762 Expect: 4.9e-073 Matches: 42
		LipL32 [Leptospira interrogans serovar Copenhageni str. Fiocruz L1-130]
		Observed	Mr(expt)	Mr(calc)	ppm	Start		End	Miss	Ions	Peptide
		1132.5856	1131.5783	1131.5785	-0.16	175	-	183	1	56	R.HNKYNSLTR.I
		1204.5939	1203.5866	1203.5991	-10.42	140	-	150	0	64	R.MSAIMPDQIAK.A
		1220.5847	1219.5774	1219.5941	-13.62	140	-	150	0	(45)	R.MSAIMPDQIAK.A + Oxidation (M)
		1369.7322	1368.7249	1368.7289	-2.93	212	-	223	0	57	R.ISFTTYKPGEVK.G
		1523.6711	1522.6639	1522.6663	-1.62	126	-	136	0	22	K.SMPHWFDTWIR.V + Dioxidation (W); Oxidation (M)
		1800.7089	1799.7016	1799.6970	2.57	160	-	174	1	90	K.LDDDDDGDDTYKEER.H
		1923.9492	1922.9419	1922.9473	-2.79	31	-	48	0	89	K.SSFVLSEDTIPGTNETVK.T
		2235.0625	2234.0552	2234.0413	6.24	97	-	118	0	(50)	R.MISPTGEIGEPGDGDLVSDAFK.A
		2251.0478	2250.0406	2250.0362	1.94	97	-	118	0	87	R.MISPTGEIGEPGDGDLVSDAFK.A + Oxidation (M)
		2452.1072	2451.0999	2451.1037	-1.57	154	-	174	2	180	K.AKPVQKLDDDDDGDDTYKEER.H
957
	gi|45600468 Mass: 29651 Score: 489 Expect: 9.8e-046 Matches: 24
		LipL32 [Leptospira interrogans serovar Copenhageni str. Fiocruz L1-130]
		Observed	Mr(expt)	Mr(calc)	ppm	Start		End	Miss	Ions	Peptide
		1132.5864	1131.5792	1131.5785	0.60	175	-	183	1	46	R.HNKYNSLTR.I
		1204.5945	1203.5872	1203.5991	-9.91	140	-	150	0	(20)	R.MSAIMPDQIAK.A
		1220.5844	1219.5771	1219.5941	-13.92	140	-	150	0	32	R.MSAIMPDQIAK.A + Oxidation (M)
		1369.7338	1368.7265	1368.7289	-1.77	212	-	223	0	32	R.ISFTTYKPGEVK.G
		1611.9066	1610.8993	1610.9032	-2.37	184	-	197	2	38	R.IKIPNPPKSFDDLK.N
		1923.9508	1922.9435	1922.9473	-1.96	31	-	48	0	99	K.SSFVLSEDTIPGTNETVK.T
		2251.0503	2250.0430	2250.0362	3.02	97	-	118	0	55	R.MISPTGEIGEPGDGDLVSDAFK.A + Oxidation (M)
		2452.1040	2451.0967	2451.1037	-2.86	154	-	174	2	137	K.AKPVQKLDDDDDGDDTYKEER.H
958
	gi|45600468 Mass: 29651 Score: 597 Expect: 1.6e-056 Matches: 34
		LipL32 [Leptospira interrogans serovar Copenhageni str. Fiocruz L1-130]
		Observed	Mr(expt)	Mr(calc)	ppm	Start		End	Miss	Ions	Peptide
		1132.5909	1131.5837	1131.5785	4.58	175	-	183	1	50	R.HNKYNSLTR.I
		1204.5994	1203.5921	1203.5991	-5.85	140	-	150	0	40	R.MSAIMPDQIAK.A
		1220.5949	1219.5876	1219.5941	-5.31	140	-	150	0	(14)	R.MSAIMPDQIAK.A + Oxidation (M)
		1369.7406	1368.7333	1368.7289	3.22	212	-	223	0	24	R.ISFTTYKPGEVK.G
		1800.7111	1799.7038	1799.6970	3.79	160	-	174	1	50	K.LDDDDDGDDTYKEER.H
		1923.9536	1922.9463	1922.9473	-0.51	31	-	48	0	61	K.SSFVLSEDTIPGTNETVK.T
		2235.0727	2234.0655	2234.0413	10.8	97	-	118	0	(15)	R.MISPTGEIGEPGDGDLVSDAFK.A
		2251.0505	2250.0433	2250.0362	3.14	97	-	118	0	110	R.MISPTGEIGEPGDGDLVSDAFK.A + Oxidation (M)
		2452.1038	2451.0965	2451.1037	-2.96	154	-	174	2	151	K.AKPVQKLDDDDDGDDTYKEER.H
959
	gi|45600468 Mass: 29651 Score: 645 Expect: 2.5e-061 Matches: 35
		LipL32 [Leptospira interrogans serovar Copenhageni str. Fiocruz L1-130]
		Observed	Mr(expt)	Mr(calc)	ppm	Start		End	Miss	Ions	Peptide
		1132.5873	1131.5800	1131.5785	1.35	175	-	183	1	40	R.HNKYNSLTR.I
		1204.6007	1203.5934	1203.5991	-4.74	140	-	150	0	42	R.MSAIMPDQIAK.A
		1220.5922	1219.5849	1219.5941	-7.52	140	-	150	0	(41)	R.MSAIMPDQIAK.A + Oxidation (M)
		1236.5855	1235.5782	1235.5890	-8.74	140	-	150	0	(28)	R.MSAIMPDQIAK.A + 2 Oxidation (M)
		1369.7343	1368.7270	1368.7289	-1.42	212	-	223	0	56	R.ISFTTYKPGEVK.G
		1611.9105	1610.9032	1610.9032	0.05	184	-	197	2	14	R.IKIPNPPKSFDDLK.N
		1800.7162	1799.7089	1799.6970	6.64	160	-	174	1	76	K.LDDDDDGDDTYKEER.H
		1923.9526	1922.9454	1922.9473	-1.01	31	-	48	0	102	K.SSFVLSEDTIPGTNETVK.T
		2251.0496	2250.0423	2250.0362	2.70	97	-	118	0	45	R.MISPTGEIGEPGDGDLVSDAFK.A + Oxidation (M)
		2452.1074	2451.1001	2451.1037	-1.47	154	-	174	2	158	K.AKPVQKLDDDDDGDDTYKEER.H
960
	gi|45600468 Mass: 29651 Score: 746 Expect: 2e-071 Matches: 40
		LipL32 [Leptospira interrogans serovar Copenhageni str. Fiocruz L1-130]
		Observed	Mr(expt)	Mr(calc)	ppm	Start		End	Miss	Ions	Peptide
		1132.5900	1131.5827	1131.5785	3.73	175	-	183	1	54	R.HNKYNSLTR.I
		1204.6011	1203.5938	1203.5991	-4.44	140	-	150	0	63	R.MSAIMPDQIAK.A
		1220.5908	1219.5835	1219.5941	-8.62	140	-	150	0	(36)	R.MSAIMPDQIAK.A + Oxidation (M)
		1369.7283	1368.7210	1368.7289	-5.78	212	-	223	0	31	R.ISFTTYKPGEVK.G
		1523.6754	1522.6681	1522.6663	1.19	126	-	136	0	11	K.SMPHWFDTWIR.V + Dioxidation (W); Oxidation (M)
		1800.7168	1799.7095	1799.6970	6.98	160	-	174	1	77	K.LDDDDDGDDTYKEER.H
		1923.9443	1922.9371	1922.9473	-5.33	31	-	48	0	103	K.SSFVLSEDTIPGTNETVK.T
		2235.0564	2234.0491	2234.0413	3.51	97	-	118	0	(89)	R.MISPTGEIGEPGDGDLVSDAFK.A
		2251.0444	2250.0372	2250.0362	0.42	97	-	118	0	116	R.MISPTGEIGEPGDGDLVSDAFK.A + Oxidation (M)
		2452.1045	2451.0972	2451.1037	-2.66	154	-	174	2	165	K.AKPVQKLDDDDDGDDTYKEER.H
961
962
	gi|45600468 Mass: 29651 Score: 592 Expect: 4.9e-056 Matches: 36
		LipL32 [Leptospira interrogans serovar Copenhageni str. Fiocruz L1-130]
		Observed	Mr(expt)	Mr(calc)	ppm	Start		End	Miss	Ions	Peptide
		1132.5846	1131.5773	1131.5785	-1.03	175	-	183	1	47	R.HNKYNSLTR.I
		1204.5919	1203.5846	1203.5991	-12.04	140	-	150	0	46	R.MSAIMPDQIAK.A
		1220.5844	1219.5771	1219.5941	-13.92	140	-	150	0	(46)	R.MSAIMPDQIAK.A + Oxidation (M)
		1369.7302	1368.7229	1368.7289	-4.36	212	-	223	0	59	R.ISFTTYKPGEVK.G
		1923.9522	1922.9449	1922.9473	-1.27	31	-	48	0	76	K.SSFVLSEDTIPGTNETVK.T
		2251.0496	2250.0423	2250.0362	2.70	97	-	118	0	111	R.MISPTGEIGEPGDGDLVSDAFK.A + Oxidation (M)
		2452.1084	2451.1011	2451.1037	-1.07	154	-	174	2	151	K.AKPVQKLDDDDDGDDTYKEER.H
967
	gi|45600468 Mass: 29651 Score: 704 Expect: 3.1e-067 Matches: 33
		LipL32 [Leptospira interrogans serovar Copenhageni str. Fiocruz L1-130]
		Observed	Mr(expt)	Mr(calc)	ppm	Start		End	Miss	Ions	Peptide
		1132.5844	1131.5771	1131.5785	-1.24	175	-	183	1	60	R.HNKYNSLTR.I
		1204.5939	1203.5866	1203.5991	-10.42	140	-	150	0	42	R.MSAIMPDQIAK.A
		1220.5864	1219.5792	1219.5941	-12.22	140	-	150	0	(42)	R.MSAIMPDQIAK.A + Oxidation (M)
		1236.5789	1235.5716	1235.5890	-14.07	140	-	150	0	(32)	R.MSAIMPDQIAK.A + 2 Oxidation (M)
		1369.7285	1368.7212	1368.7289	-5.60	212	-	223	0	68	R.ISFTTYKPGEVK.G
		1611.9047	1610.8974	1610.9032	-3.59	184	-	197	2	28	R.IKIPNPPKSFDDLK.N
		1923.9507	1922.9434	1922.9473	-2.03	31	-	48	0	121	K.SSFVLSEDTIPGTNETVK.T
		2235.0637	2234.0564	2234.0413	6.78	97	-	118	0	(75)	R.MISPTGEIGEPGDGDLVSDAFK.A
		2251.0461	2250.0389	2250.0362	1.18	97	-	118	0	105	R.MISPTGEIGEPGDGDLVSDAFK.A + Oxidation (M)
		2452.1084	2451.1011	2451.1037	-1.07	154	-	174	2	186	K.AKPVQKLDDDDDGDDTYKEER.H
968
	gi|45600468 Mass: 29651 Score: 561 Expect: 6.2e-053 Matches: 31
		LipL32 [Leptospira interrogans serovar Copenhageni str. Fiocruz L1-130]
		Observed	Mr(expt)	Mr(calc)	ppm	Start		End	Miss	Ions	Peptide
		1132.5878	1131.5805	1131.5785	1.78	175	-	183	1	41	R.HNKYNSLTR.I
		1204.6028	1203.5955	1203.5991	-3.02	140	-	150	0	(10)	R.MSAIMPDQIAK.A
		1220.5931	1219.5859	1219.5941	-6.72	140	-	150	0	15	R.MSAIMPDQIAK.A + Oxidation (M)
		1369.7384	1368.7311	1368.7289	1.62	212	-	223	0	41	R.ISFTTYKPGEVK.G
		1611.9109	1610.9036	1610.9032	0.28	184	-	197	2	45	R.IKIPNPPKSFDDLK.N
		1923.9542	1922.9469	1922.9473	-0.19	31	-	48	0	99	K.SSFVLSEDTIPGTNETVK.T
		2251.0486	2250.0413	2250.0362	2.26	97	-	118	0	85	R.MISPTGEIGEPGDGDLVSDAFK.A + Oxidation (M)
		2452.1030	2451.0958	2451.1037	-3.26	154	-	174	2	145	K.AKPVQKLDDDDDGDDTYKEER.H
969
	gi|45600468 Mass: 29651 Score: 766 Expect: 2e-073 Matches: 39
		LipL32 [Leptospira interrogans serovar Copenhageni str. Fiocruz L1-130]
		Observed	Mr(expt)	Mr(calc)	ppm	Start		End	Miss	Ions	Peptide
		1132.5901	1131.5828	1131.5785	3.83	175	-	183	1	45	R.HNKYNSLTR.I
		1220.5919	1219.5846	1219.5941	-7.72	140	-	150	0	32	R.MSAIMPDQIAK.A + Oxidation (M)
		1369.7344	1368.7271	1368.7289	-1.32	212	-	223	0	63	R.ISFTTYKPGEVK.G
		1523.6777	1522.6705	1522.6663	2.70	126	-	136	0	22	K.SMPHWFDTWIR.V + Dioxidation (W); Oxidation (M)
		1611.9120	1610.9047	1610.9032	0.96	184	-	197	2	59	R.IKIPNPPKSFDDLK.N
		1923.9545	1922.9472	1922.9473	-0.06	31	-	48	0	109	K.SSFVLSEDTIPGTNETVK.T
		2251.0523	2250.0450	2250.0362	3.90	97	-	118	0	124	R.MISPTGEIGEPGDGDLVSDAFK.A + Oxidation (M)
		2452.1055	2451.0982	2451.1037	-2.26	154	-	174	2	194	K.AKPVQKLDDDDDGDDTYKEER.H
974
	gi|45600468 Mass: 29651 Score: 728 Expect: 1.2e-069 Matches: 33
		LipL32 [Leptospira interrogans serovar Copenhageni str. Fiocruz L1-130]
		Observed	Mr(expt)	Mr(calc)	ppm	Start		End	Miss	Ions	Peptide
		1132.5808	1131.5735	1131.5785	-4.37	175	-	183	1	70	R.HNKYNSLTR.I
		1220.5819	1219.5746	1219.5941	-15.92	140	-	150	0	31	R.MSAIMPDQIAK.A + Oxidation (M)
		1236.5769	1235.5696	1235.5890	-15.66	140	-	150	0	(31)	R.MSAIMPDQIAK.A + 2 Oxidation (M)
		1369.7302	1368.7229	1368.7289	-4.36	212	-	223	0	69	R.ISFTTYKPGEVK.G
		1611.9047	1610.8974	1610.9032	-3.59	184	-	197	2	66	R.IKIPNPPKSFDDLK.N
		1923.9510	1922.9438	1922.9473	-1.84	31	-	48	0	123	K.SSFVLSEDTIPGTNETVK.T
		2235.0566	2234.0494	2234.0413	3.61	97	-	118	0	(112)	R.MISPTGEIGEPGDGDLVSDAFK.A
		2251.0496	2250.0423	2250.0362	2.70	97	-	118	0	117	R.MISPTGEIGEPGDGDLVSDAFK.A + Oxidation (M)
		2452.1074	2451.1001	2451.1037	-1.47	154	-	174	2	152	K.AKPVQKLDDDDDGDDTYKEER.H
975
	gi|45600468 Mass: 29651 Score: 886 Expect: 2e-085 Matches: 36
		LipL32 [Leptospira interrogans serovar Copenhageni str. Fiocruz L1-130]
		Observed	Mr(expt)	Mr(calc)	ppm	Start		End	Miss	Ions	Peptide
		1132.5880	1131.5807	1131.5785	2.00	175	-	183	1	58	R.HNKYNSLTR.I
		1220.5837	1219.5765	1219.5941	-14.42	140	-	150	0	(33)	R.MSAIMPDQIAK.A + Oxidation (M)
		1236.5780	1235.5707	1235.5890	-14.77	140	-	150	0	50	R.MSAIMPDQIAK.A + 2 Oxidation (M)
		1295.6439	1294.6366	1294.6405	-2.97	192	-	202	1	41	K.SFDDLKNIDTK.K
		1369.7315	1368.7242	1368.7289	-3.46	212	-	223	0	70	R.ISFTTYKPGEVK.G
		1423.7428	1422.7355	1422.7354	0.06	192	-	203	2	67	K.SFDDLKNIDTKK.L
		1611.9050	1610.8978	1610.9032	-3.36	184	-	197	2	53	R.IKIPNPPKSFDDLK.N
		1923.9529	1922.9456	1922.9473	-0.89	31	-	48	0	123	K.SSFVLSEDTIPGTNETVK.T
		2251.0452	2250.0379	2250.0362	0.75	97	-	118	0	129	R.MISPTGEIGEPGDGDLVSDAFK.A + Oxidation (M)
		2452.1096	2451.1023	2451.1037	-0.57	154	-	174	2	172	K.AKPVQKLDDDDDGDDTYKEER.H
979
	gi|45600468 Mass: 29651 Score: 732 Expect: 4.9e-070 Matches: 40
		LipL32 [Leptospira interrogans serovar Copenhageni str. Fiocruz L1-130]
		Observed	Mr(expt)	Mr(calc)	ppm	Start		End	Miss	Ions	Peptide
		1132.5891	1131.5818	1131.5785	2.97	175	-	183	1	47	R.HNKYNSLTR.I
		1220.5894	1219.5821	1219.5941	-9.82	140	-	150	0	29	R.MSAIMPDQIAK.A + Oxidation (M)
		1369.7316	1368.7243	1368.7289	-3.37	212	-	223	0	28	R.ISFTTYKPGEVK.G
		1611.9108	1610.9035	1610.9032	0.20	184	-	197	2	90	R.IKIPNPPKSFDDLK.N
		1859.0099	1858.0026	1857.9989	2.01	208	-	223	1	47	R.GLYRISFTTYKPGEVK.G
		1923.9529	1922.9456	1922.9473	-0.89	31	-	48	0	90	K.SSFVLSEDTIPGTNETVK.T
		2235.0608	2234.0535	2234.0413	5.47	97	-	118	0	(69)	R.MISPTGEIGEPGDGDLVSDAFK.A
		2251.0457	2250.0384	2250.0362	0.96	97	-	118	0	123	R.MISPTGEIGEPGDGDLVSDAFK.A + Oxidation (M)
		2452.1033	2451.0960	2451.1037	-3.16	154	-	174	2	144	K.AKPVQKLDDDDDGDDTYKEER.H
	gi|45600468	1905.0808	1904.0735	1904.0731	0.23	192	-	207	3	90	K.SFDDLKNIDTKKLLVR.G	3 missed cleavages
980
	|45600468 Mass: 29651 Score: 62 Expect: 0.0052 Matches: 6
		LipL32 [Leptospira interrogans serovar Copenhageni str. Fiocruz L1-130]
		Observed	Mr(expt)	Mr(calc)	ppm	Start		End	Miss	Ions	Peptide
		1132.5621	1131.5549	1131.5785	-20.88	175	-	183	1	55	R.HNKYNSLTR.I
985
986
987
	gi|45601096 Mass: 27259 Score: 316 Expect: 2e-028 Matches: 25
		succinate dehydrogenase iron-sulfur subunit [Leptospira interrogans serovar Copenhageni str. Fiocruz L1-130]
		Observed	Mr(expt)	Mr(calc)	ppm	Start		End	Miss	Ions	Peptide
		1094.5847	1093.5774	1093.5768	0.63	235	-	243	1	20	R.TLNRDYILS.-
		1371.7993	1370.7920	1370.7922	-0.11	106	-	117	1	76	K.AFPVLKDLVVDR.S
		1698.8121	1697.8049	1697.8049	-0.05	90	-	103	1	76	R.SFKDGDTVYVEPWR.A
		1730.8015	1729.7942	1729.7948	-0.31	90	-	103	1	(44)	R.SFKDGDTVYVEPWR.A + Dioxidation (W)
		1897.9435	1896.9362	1896.9370	-0.43	90	-	105	2	81	R.SFKDGDTVYVEPWRAK.A
992
	gi|45601096 Mass: 27259 Score: 245 Expect: 2.5e-021 Matches: 22
		succinate dehydrogenase iron-sulfur subunit [Leptospira interrogans serovar Copenhageni str. Fiocruz L1-130]
		Observed	Mr(expt)	Mr(calc)	ppm	Start		End	Miss	Ions	Peptide
		1371.8046	1370.7973	1370.7922	3.72	106	-	117	1	62	K.AFPVLKDLVVDR.S
		1698.8191	1697.8118	1697.8049	4.04	90	-	103	1	78	R.SFKDGDTVYVEPWR.A
		1730.7981	1729.7908	1729.7948	-2.28	90	-	103	1	(23)	R.SFKDGDTVYVEPWR.A + Dioxidation (W)
		1897.9473	1896.9400	1896.9370	1.57	90	-	105	2	54	R.SFKDGDTVYVEPWRAK.A
1028
	gi|45602037 Mass: 39085 Score: 43 Expect: 0.43 Matches: 11
		LipL41 [Leptospira interrogans serovar Copenhageni str. Fiocruz L1-130]
		Observed	Mr(expt)	Mr(calc)	ppm	Start		End	Miss	Ions	Peptide
	gi|45602037	1669.8650	1668.8577	1668.8431	8.75	167	-	182	0	31	K.DVNTGNEPVSKPTGVR.M
	gi|45602037	1726.7920	1725.7847	1725.7886	-2.25	303	-	317	0	55	K.ANLATYYFSTGDFEK.S
1036
	gi|45599498 Mass: 27051 Score: 471 Expect: 6.2e-044 Matches: 26
		electron transport flavoprotein beta subunit [Leptospira interrogans serovar Copenhageni str. Fiocruz L1-130]
		Observed	Mr(expt)	Mr(calc)	ppm	Start		End	Miss	Ions	Peptide
		1114.5869	1113.5796	1113.5778	1.63	106	-	116	0	65	K.AENADVIIGGR.Q
		1659.9070	1658.8997	1658.8991	0.35	229	-	244	1	148	R.KLEAADANAFAAQLVK.A
		1740.0195	1739.0123	1739.0094	1.66	213	-	228	1	12	K.IEIVGLEPPPPRIPGR.K
		2146.0872	2145.0799	2145.0801	-0.11	157	-	177	0	123	K.EVEGGTQTVETSTPVALTAQK.G
		2724.5022	2723.4949	2723.4970	-0.75	202	-	228	2	15	K.SAADLGSPASKIEIVGLEPPPPRIPGR.K
	gi|45600569 Mass: 27774 Score: 63 Expect: 0.0037 Matches: 9
		LipL31 [Leptospira interrogans serovar Copenhageni str. Fiocruz L1-130]
		Observed	Mr(expt)	Mr(calc)	ppm	Start		End	Miss	Ions	Peptide
		1469.7982	1468.7909	1468.7885	1.64	155	-	167	1	47	R.SKEPQISSLPIDR.C
1042
	gi|45599498 Mass: 27051 Score: 646 Expect: 2e-061 Matches: 33
		electron transport flavoprotein beta subunit [Leptospira interrogans serovar Copenhageni str. Fiocruz L1-130]
		Observed	Mr(expt)	Mr(calc)	ppm	Start		End	Miss	Ions	Peptide
		1114.5870	1113.5798	1113.5778	1.75	106	-	116	0	73	K.AENADVIIGGR.Q
		1659.9066	1658.8993	1658.8991	0.13	229	-	244	1	140	R.KLEAADANAFAAQLVK.A
		1740.0190	1739.0118	1739.0094	1.38	213	-	228	1	62	K.IEIVGLEPPPPRIPGR.K
		2301.2395	2300.2322	2300.2376	-2.33	202	-	224	1	111	K.SAADLGSPASKIEIVGLEPPPPR.I
		2724.4988	2723.4915	2723.4970	-2.01	202	-	228	2	96	K.SAADLGSPASKIEIVGLEPPPPRIPGR.K
1049
	gi|45599498 Mass: 27051 Score: 561 Expect: 6.2e-053 Matches: 30
		electron transport flavoprotein beta subunit [Leptospira interrogans serovar Copenhageni str. Fiocruz L1-130]
		Observed	Mr(expt)	Mr(calc)	ppm	Start		End	Miss	Ions	Peptide
		1114.5884	1113.5811	1113.5778	2.95	106	-	116	0	65	K.AENADVIIGGR.Q
		1659.9104	1658.9031	1658.8991	2.41	229	-	244	1	143	R.KLEAADANAFAAQLVK.A
		1740.0203	1739.0130	1739.0094	2.08	213	-	228	1	44	K.IEIVGLEPPPPRIPGR.K
		2146.0801	2145.0728	2145.0801	-3.41	157	-	177	0	104	K.EVEGGTQTVETSTPVALTAQK.G
		2724.4995	2723.4922	2723.4970	-1.74	202	-	228	2	63	K.SAADLGSPASKIEIVGLEPPPPRIPGR.K
1064
1065
	gi|45600754 Mass: 42320 Score: 460 Expect: 7.8e-043 Matches: 24
		LipL45 [Leptospira interrogans serovar Copenhageni str. Fiocruz L1-130]
		Observed	Mr(expt)	Mr(calc)	ppm	Start		End	Miss	Ions	Peptide
		1081.6417	1080.6344	1080.6291	4.91	169	-	179	0	42	K.VLEGAVAVAPR.V
		1373.6763	1372.6690	1372.6623	4.90	327	-	337	1	42	K.SSKDIVNYYER.I
		1743.8951	1742.8879	1742.8839	2.29	327	-	340	2	41	K.SSKDIVNYYERIEK.I
		1910.9456	1909.9383	1909.9422	-2.03	372	-	387	0	87	K.INQADVQEVIYDFQTK.A
		2229.1750	2228.1678	2228.1787	-4.92	180	-	199	2	46	R.VVVLEGLSDEEIAKDEDLKK.I
		2302.1506	2301.1434	2301.1448	-0.62	276	-	296	2	122	R.LNEESSGKVDEQKAAVLEAER.K
	gi|45600569 Mass: 27774 Score: 92 Expect: 5e-006 Matches: 11
		LipL31 [Leptospira interrogans serovar Copenhageni str. Fiocruz L1-130]
		Observed	Mr(expt)	Mr(calc)	ppm	Start		End	Miss	Ions	Peptide
		1469.8019	1468.7946	1468.7885	4.14	155	-	167	1	55	R.SKEPQISSLPIDR.C
1066
	gi|45600754 Mass: 42320 Score: 728 Expect: 1.2e-069 Matches: 28
		LipL45 [Leptospira interrogans serovar Copenhageni str. Fiocruz L1-130]
		Observed	Mr(expt)	Mr(calc)	ppm	Start		End	Miss	Ions	Peptide
		1081.6400	1080.6327	1080.6291	3.33	169	-	179	0	56	K.VLEGAVAVAPR.V
		1373.6782	1372.6709	1372.6623	6.32	327	-	337	1	49	K.SSKDIVNYYER.I
		1743.8971	1742.8898	1742.8839	3.41	327	-	340	2	61	K.SSKDIVNYYERIEK.I
		1809.0657	1808.0584	1808.0520	3.55	162	-	179	2	102	K.SDKAVVKVLEGAVAVAPR.V
		1910.9502	1909.9429	1909.9422	0.40	372	-	387	0	84	K.INQADVQEVIYDFQTK.A
		2039.0450	2038.0378	2038.0371	0.32	371	-	387	1	64	K.KINQADVQEVIYDFQTK.A
		2229.1758	2228.1685	2228.1787	-4.59	180	-	199	2	57	R.VVVLEGLSDEEIAKDEDLKK.I
		2302.1416	2301.1343	2301.1448	-4.54	276	-	296	2	156	R.LNEESSGKVDEQKAAVLEAER.K
	gi|45600754	2430.2317	2429.2244	2429.2397	-6.31	276	-	297	3	121	R.LNEESSGKVDEQKAAVLEAERK.K	3 MISSED CLEAVAGES
1069
	gi|45600569 Mass: 27774 Score: 230 Expect: 7.8e-020 Matches: 23
		LipL31 [Leptospira interrogans serovar Copenhageni str. Fiocruz L1-130]
		Observed	Mr(expt)	Mr(calc)	ppm	Start		End	Miss	Ions	Peptide
		1011.5071	1010.4998	1010.5185	-18.51	79	-	86	0	39	R.ALNYQFQK.K
		1133.5418	1132.5345	1132.5301	3.83	87	-	94	1	10	K.KNFYDQYR.D
		1219.5490	1218.5417	1218.5550	-10.97	69	-	78	0	10	K.DISEVPEQMR.A + Oxidation (M)
		1469.7969	1468.7896	1468.7885	0.73	155	-	167	1	50	R.SKEPQISSLPIDR.C
		1803.9766	1802.9693	1802.9778	-4.71	54	-	68	1	21	R.VQNIEKENLLEFISK.D
		2008.9766	2007.9693	2007.9605	4.39	139	-	154	2	14	K.IKISEEEAMEECQKLR.S + Oxidation (M)
		2162.0032	2160.9959	2160.9997	-1.78	35	-	53	0	18	K.ITVNSFEDTYNVAIDAMSR.V + Oxidation (M)
	gi|45602230 Mass: 29123 Score: 93 Expect: 3.9e-006 Matches: 6
		3-methyl-2-oxobutanoate hydroxymethyltransferase [Leptospira interrogans serovar Copenhageni str. Fiocruz L1-130]
		Observed	Mr(expt)	Mr(calc)	ppm	Start		End	Miss	Ions	Peptide
		1207.5262	1206.5190	1206.5306	-9.61	255	-	265	1	52	K.SGEFPGKDHSF.-
		1564.7506	1563.7433	1563.7392	2.66	18	-	30	0	31	K.ISVVTCYDFSFAR.I
1096
1105
1109
1121
1124
	gi|45599987 Mass: 29181 Score: 79 Expect: 9.4e-005 Matches: 5
		tryptophan synthase alpha chain [Leptospira interrogans serovar Copenhageni str. Fiocruz L1-130]
		Observed	Mr(expt)	Mr(calc)	ppm	Start		End	Miss	Ions	Peptide
		1748.9567	1747.9494	1747.9469	1.45	220	-	236	0	72	K.VISTYADGVIIGSAVQR.I
	gi|45599382 Mass: 29505 Score: 64 Expect: 0.0035 Matches: 6
		conserved hypothetical protein [Leptospira interrogans serovar Copenhageni str. Fiocruz L1-130]
		Observed	Mr(expt)	Mr(calc)	ppm	Start		End	Miss	Ions	Peptide
	gi|45599382 Mass: 29505 Score: 51 Expect: 0.065 Matches: 1	1389.7980	1388.7907	1388.7915	-0.56	93	-	104	0	36	R.IVIFEGIETIQK.E
	gi|45599382	1202.6780	1201.6707	1201.6707	0.06	105	-	114	0	32	K.ELPISVFLER.V
1135
	gi|45602037 Mass: 39085 Score: 46 Expect: 0.19 Matches: 13
		LipL41 [Leptospira interrogans serovar Copenhageni str. Fiocruz L1-130]
		Observed	Mr(expt)	Mr(calc)	ppm	Start		End	Miss	Ions	Peptide
		1726.7905	1725.7833	1725.7886	-3.10	303	-	317	0	26	K.ANLATYYFSTGDFEK.S
1144
	gi|45600133 Mass: 28519 Score: 677 Expect: 1.6e-064 Matches: 23
		conserved hypothetical protein [Leptospira interrogans serovar Copenhageni str. Fiocruz L1-130]
		Observed	Mr(expt)	Mr(calc)	ppm	Start		End	Miss	Ions	Peptide
		1406.6403	1405.6330	1405.6401	-5.09	227	-	237	0	77	K.SDYDIFEINYK.S
		1534.7378	1533.7305	1533.7351	-2.98	226	-	237	1	91	R.KSDYDIFEINYK.S
		1596.6991	1595.6918	1595.6960	-2.60	70	-	82	1	38	K.CEPSKDECFSPLK.E
		1860.9707	1859.9634	1859.9629	0.30	117	-	133	0	140	K.IEPAALSTDFEIISAQR.Q
		2630.3257	2629.3184	2629.3275	-3.47	163	-	185	0	151	R.ILQLDYQGTAIGTYEGLYLDEVR.G
		2815.4412	2814.4339	2814.4440	-3.58	163	-	187	1	86	R.ILQLDYQGTAIGTYEGLYLDEVRGK.V
	gi|45600133	1309.6699	1308.6626	1308.6714	-6.69	30	-	41	0	89	A.LGTYSEGWAVVK.L	semi-trypsin, peptide signal according to SignalP
1154
	gi|45600133 Mass: 28519 Score: 502 Expect: 4.9e-047 Matches: 19
		conserved hypothetical protein [Leptospira interrogans serovar Copenhageni str. Fiocruz L1-130]
		Observed	Mr(expt)	Mr(calc)	ppm	Start		End	Miss	Ions	Peptide
		1406.6395	1405.6323	1405.6401	-5.61	227	-	237	0	96	K.SDYDIFEINYK.S
		1534.7357	1533.7284	1533.7351	-4.33	226	-	237	1	65	R.KSDYDIFEINYK.S
		1596.7004	1595.6932	1595.6960	-1.76	70	-	82	1	31	K.CEPSKDECFSPLK.E
		1860.9733	1859.9660	1859.9629	1.68	117	-	133	0	120	K.IEPAALSTDFEIISAQR.Q
		2630.3384	2629.3311	2629.3275	1.36	163	-	185	0	127	R.ILQLDYQGTAIGTYEGLYLDEVR.G
	gi|45599382 Mass: 29505 Score: 80 Expect: 7.3e-005 Matches: 9
		conserved hypothetical protein [Leptospira interrogans serovar Copenhageni str. Fiocruz L1-130]
		Observed	Mr(expt)	Mr(calc)	ppm	Start		End	Miss	Ions	Peptide
		1202.6776	1201.6703	1201.6707	-0.27	105	-	114	0	54	K.ELPISVFLER.V
	gi|45599382	1389.7890	1388.7817	1388.7915	-7.04	93	-	104	0	52	R.IVIFEGIETIQK.E
1156
1163
1164
	gi|45601580 Mass: 27684 Score: 44 Expect: 0.32 Matches: 9
		3-hydroxybutyryl-CoA dehydratase [Leptospira interrogans serovar Copenhageni str. Fiocruz L1-130]
		Observed	Mr(expt)	Mr(calc)	ppm	Start		End	Miss	Ions	Peptide
	gi|45601580	1288.5290	1287.5217	1287.5190	2.09	232	-	243	0	37	K.AFGDCFDGGQSK.E
	gi|45601580	1911.0700	1910.0627	1910.0626	0.09	129	-	147	0	58	K.LGLPEVSLGLIPGFGGTQR.L
1174
	gi|45600937 Mass: 34775 Score: 293 Expect: 3.9e-026 Matches: 15
		putative lipoprotein [Leptospira interrogans serovar Copenhageni str. Fiocruz L1-130]
		Observed	Mr(expt)	Mr(calc)	ppm	Start		End	Miss	Ions	Peptide
		1341.7510	1340.7437	1340.7412	1.88	233	-	243	1	88	R.ILQGLEEQKQR.N
		1575.8015	1574.7942	1574.7900	2.71	286	-	299	2	72	K.SGIDKEKEALENSR.K
		1714.8831	1713.8758	1713.8757	0.02	244	-	257	2	67	R.NQELINATKEENRR.M
		1948.9148	1947.9075	1947.9021	2.76	200	-	216	0	28	K.ELQEDSATVQSVTEEQR.Q
1177
	gi|45600937 Mass: 34775 Score: 90 Expect: 8e-006 Matches: 10
		putative lipoprotein [Leptospira interrogans serovar Copenhageni str. Fiocruz L1-130]
		Observed	Mr(expt)	Mr(calc)	ppm	Start		End	Miss	Ions	Peptide
		1341.7537	1340.7464	1340.7412	3.88	233	-	243	1	35	R.ILQGLEEQKQR.N
		1714.8895	1713.8823	1713.8757	3.80	244	-	257	2	29	R.NQELINATKEENRR.M
	gi|45600937	1575.8000	1574.7927	1574.7900	1.75	286	-	299	2	24	K.SGIDKEKEALENSR.K
1206
	gi|45600262 Mass: 25018 Score: 151 Expect: 6.2e-012 Matches: 13
		ribonuclease D [Leptospira interrogans serovar Copenhageni str. Fiocruz L1-130]
		Observed	Mr(expt)	Mr(calc)	ppm	Start		End	Miss	Ions	Peptide
		1406.7459	1405.7386	1405.7388	-0.14	101	-	112	0	68	R.LGINLQNVFCTK.I
		1947.0632	1946.0560	1946.0414	7.48	76	-	91	1	59	K.SLFENPEIVKIFHFAR.M
	gi|45602701 Mass: 25726 Score: 66 Expect: 0.0022 Matches: 11
		heme oxygenase [Leptospira interrogans serovar Copenhageni str. Fiocruz L1-130]
		Observed	Mr(expt)	Mr(calc)	ppm	Start		End	Miss	Ions	Peptide
	gi|45602701	1187.6170	1186.6097	1186.6022	6.31	66	-	74	0	22	K.SIYFPELYR.K
	gi|45602701	1315.7070	1314.6997	1314.6972	1.93	66	-	75	1	23	K.SIYFPELYRK.N
	gi|45602701	1848.8800	1847.8727	1847.8649	4.22	9	-	25	1	52	R.EGTSEEHKAAESSAFIR.C	respot in N24
	gi|45600468 Mass: 29651 Score: 48 Expect: 0.12 Matches: 10
		LipL32 [Leptospira interrogans serovar Copenhageni str. Fiocruz L1-130]
		Observed	Mr(expt)	Mr(calc)	ppm	Start		End	Miss	Ions	Peptide
		2452.1116	2451.1043	2451.1037	0.22	154	-	174	2	24	K.AKPVQKLDDDDDGDDTYKEER.H
	gi|45600468	1132.5780	1131.5707	1131.5785	-6.85	175	-	183	1	27	R.HNKYNSLTR.I	respot in N24
	gi|45600468	1369.7270	1368.7197	1368.7289	-6.71	212	-	223	0	26	R.ISFTTYKPGEVK.G
1211
1227
1250
	gi|45600531 Mass: 22155 Score: 283 Expect: 3.9e-025 Matches: 19
		ATP-dependent Clp protease, proteolytic subunit [Leptospira interrogans serovar Copenhageni str. Fiocruz L1-130]
		Observed	Mr(expt)	Mr(calc)	ppm	Start		End	Miss	Ions	Peptide
		1391.7617	1390.7544	1390.7456	6.34	2	-	13	0	78	M.SVIPYVIEQTSR.G
		1519.8206	1518.8133	1518.8042	5.98	182	-	194	0	44	K.NYGIIDTVIQIDR.K
		1647.9117	1646.9045	1646.8992	3.22	182	-	195	1	43	K.NYGIIDTVIQIDRK.Q
		1733.9226	1732.9153	1732.9108	2.63	2	-	16	1	61	M.SVIPYVIEQTSRGER.S
		2233.1397	2232.1324	2232.1718	-17.68	90	-	112	1	10	R.TLCLGQASSMAALLLAGGAAGKR.S + Oxidation (M)
1251
	gi|45602144 Mass: 24008 Score: 333 Expect: 3.9e-030 Matches: 18
		transcriptional regulator (TetR family) [Leptospira interrogans serovar Copenhageni str. Fiocruz L1-130]
		Observed	Mr(expt)	Mr(calc)	ppm	Start		End	Miss	Ions	Peptide
		1029.5601	1028.5528	1028.5614	-8.41	139	-	147	1	13	K.QGIEKGEIR.K
		1320.6206	1319.6133	1319.6146	-0.95	112	-	122	0	31	R.DQAPDHYAYIK.E
		1415.7834	1414.7762	1414.7860	-6.94	19	-	30	1	24	K.ALELFLKYGYAK.T
		1704.8308	1703.8235	1703.8267	-1.86	112	-	125	1	96	R.DQAPDHYAYIKEVR.M
		1834.9714	1833.9642	1833.9625	0.92	96	-	111	0	99	K.ISQFPTGANEFILEIR.D
		2302.1499	2301.1426	2301.1488	-2.69	76	-	95	1	23	K.ISEDDSLSVHEKIQAINEFK.I
1262
	gi|45600339 Mass: 21617 Score: 727 Expect: 1.6e-069 Matches: 25
		peroxiredoxin [Leptospira interrogans serovar Copenhageni str. Fiocruz L1-130]
		Observed	Mr(expt)	Mr(calc)	ppm	Start		End	Miss	Ions	Peptide
		1183.6466	1182.6393	1182.6357	3.09	135	-	145	0	63	R.QATINDLPVGR.N
		1258.7209	1257.7137	1257.7081	4.41	123	-	134	0	74	R.GTFIIDPAGVIR.Q
		1406.7362	1405.7289	1405.7201	6.26	110	-	122	0	82	R.DYNVLTEGGVALR.G
		1626.7384	1625.7311	1625.7256	3.38	163	-	176	1	70	K.HGEVCPANWDEGKK.T
		1817.0079	1816.0007	1815.9982	1.36	89	-	105	1	87	K.EGGIGEIKYPLIADLTK.S
		1849.9805	1848.9732	1848.9694	2.07	106	-	122	1	102	K.SISRDYNVLTEGGVALR.G
		1871.0306	1870.0234	1870.0200	1.80	2	-	19	1	63	M.PQVTSLAPDFKAEAVLGK.E
		2476.1626	2475.1553	2475.1641	-3.56	156	-	176	2	88	K.AFQFVEKHGEVCPANWDEGKK.T
1263
	gi|45600339 Mass: 21617 Score: 699 Expect: 9.8e-067 Matches: 23
		peroxiredoxin [Leptospira interrogans serovar Copenhageni str. Fiocruz L1-130]
		Observed	Mr(expt)	Mr(calc)	ppm	Start		End	Miss	Ions	Peptide
		1183.6431	1182.6358	1182.6357	0.10	135	-	145	0	85	R.QATINDLPVGR.N
		1258.7152	1257.7079	1257.7081	-0.16	123	-	134	0	77	R.GTFIIDPAGVIR.Q
		1406.7317	1405.7244	1405.7201	3.04	110	-	122	0	98	R.DYNVLTEGGVALR.G
		1626.7384	1625.7311	1625.7256	3.38	163	-	176	1	68	K.HGEVCPANWDEGKK.T
		1817.0045	1815.9972	1815.9982	-0.52	89	-	105	1	76	K.EGGIGEIKYPLIADLTK.S
		1849.9797	1848.9725	1848.9694	1.68	106	-	122	1	98	K.SISRDYNVLTEGGVALR.G
		1871.0276	1870.0203	1870.0200	0.17	2	-	19	1	79	M.PQVTSLAPDFKAEAVLGK.E
		2476.1694	2475.1622	2475.1641	-0.80	156	-	176	2	30	K.AFQFVEKHGEVCPANWDEGKK.T
1266
	gi|45600339 Mass: 21617 Score: 1010 Expect: 7.8e-098 Matches: 31
		peroxiredoxin [Leptospira interrogans serovar Copenhageni str. Fiocruz L1-130]
		Observed	Mr(expt)	Mr(calc)	ppm	Start		End	Miss	Ions	Peptide
		1183.6476	1182.6403	1182.6357	3.91	135	-	145	0	88	R.QATINDLPVGR.N
		1258.7181	1257.7109	1257.7081	2.17	123	-	134	0	77	R.GTFIIDPAGVIR.Q
		1406.7352	1405.7280	1405.7201	5.56	110	-	122	0	104	R.DYNVLTEGGVALR.G
		1626.7355	1625.7282	1625.7256	1.58	163	-	176	1	95	K.HGEVCPANWDEGKK.T
		1817.0077	1816.0004	1815.9982	1.23	89	-	105	1	111	K.EGGIGEIKYPLIADLTK.S
		1849.9799	1848.9726	1848.9694	1.74	106	-	122	1	105	K.SISRDYNVLTEGGVALR.G
		1871.0275	1870.0202	1870.0200	0.10	2	-	19	1	126	M.PQVTSLAPDFKAEAVLGK.E
		2241.2476	2240.2403	2240.2416	-0.59	2	-	22	2	96	M.PQVTSLAPDFKAEAVLGKEIK.E
		2476.1675	2475.1602	2475.1641	-1.58	156	-	176	2	90	K.AFQFVEKHGEVCPANWDEGKK.T
1267
	gi|45600339 Mass: 21617 Score: 583 Expect: 3.9e-055 Matches: 19
		peroxiredoxin [Leptospira interrogans serovar Copenhageni str. Fiocruz L1-130]
		Observed	Mr(expt)	Mr(calc)	ppm	Start		End	Miss	Ions	Peptide
		1183.6465	1182.6392	1182.6357	2.98	135	-	145	0	60	R.QATINDLPVGR.N
		1258.7189	1257.7116	1257.7081	2.75	123	-	134	0	68	R.GTFIIDPAGVIR.Q
		1406.7338	1405.7265	1405.7201	4.51	110	-	122	0	100	R.DYNVLTEGGVALR.G
		1817.0084	1816.0011	1815.9982	1.63	89	-	105	1	69	K.EGGIGEIKYPLIADLTK.S
		1849.9788	1848.9715	1848.9694	1.15	106	-	122	1	121	K.SISRDYNVLTEGGVALR.G
		1871.0251	1870.0179	1870.0200	-1.14	2	-	19	1	99	M.PQVTSLAPDFKAEAVLGK.E
	gi|45602581 Mass: 21532 Score: 171 Expect: 6.2e-014 Matches: 7
		phosphotyrosine protein phosphatase [Leptospira interrogans serovar Copenhageni str. Fiocruz L1-130]
		Observed	Mr(expt)	Mr(calc)	ppm	Start		End	Miss	Ions	Peptide
		1196.6080	1195.6008	1195.5986	1.84	66	-	75	0	30	R.YHIGELPDPR.T
		1615.8878	1614.8805	1614.8729	4.72	36	-	50	1	81	R.SPAAEGAFLDLIQKR.N
		1671.7676	1670.7603	1670.7570	1.98	51	-	65	0	49	R.NLESSFLVDSCGTSR.Y
1269
1275
	gi|45599329 Mass: 20957 Score: 263 Expect: 3.9e-023 Matches: 13
		peptidoglycan associated cytoplasmic membrane protein [Leptospira interrogans serovar Copenhageni str. Fiocruz L1-130]
		Observed	Mr(expt)	Mr(calc)	ppm	Start		End	Miss	Ions	Peptide
		1226.6528	1225.6456	1225.6455	0.05	133	-	142	1	48	K.KGNIFYSELR.A
		1972.8834	1971.8761	1971.8769	-0.40	28	-	46	0	71	K.EESAAPEPSTQEQSAAANR.N
		2100.9800	2099.9727	2099.9719	0.39	27	-	46	1	85	K.KEESAAPEPSTQEQSAAANR.N
1289
	gi|45599329 Mass: 20957 Score: 136 Expect: 2e-010 Matches: 22
		peptidoglycan associated cytoplasmic membrane protein [Leptospira interrogans serovar Copenhageni str. Fiocruz L1-130]
		Observed	Mr(expt)	Mr(calc)	ppm	Start		End	Miss	Ions	Peptide
		1226.6606	1225.6534	1225.6455	6.42	133	-	142	1	40	K.KGNIFYSELR.A
		1438.6491	1437.6418	1437.6412	0.37	83	-	95	0	21	K.ADVTPGDFSEWSK.T
	gi|45599329	1566.7450	1565.7377	1565.7362	0.98	82	-	95	1	57	K.KADVTPGDFSEWSK.T
1293
	gi|45599329 Mass: 20957 Score: 334 Expect: 3.1e-030 Matches: 19
		peptidoglycan associated cytoplasmic membrane protein [Leptospira interrogans serovar Copenhageni str. Fiocruz L1-130]
		Observed	Mr(expt)	Mr(calc)	ppm	Start		End	Miss	Ions	Peptide
		1226.6559	1225.6486	1225.6455	2.54	133	-	142	1	56	K.KGNIFYSELR.A
		1438.6508	1437.6435	1437.6412	1.56	83	-	95	0	25	K.ADVTPGDFSEWSK.T
		1972.8831	1971.8758	1971.8769	-0.59	28	-	46	0	68	K.EESAAPEPSTQEQSAAANR.N
		2100.9780	2099.9708	2099.9719	-0.54	27	-	46	1	95	K.KEESAAPEPSTQEQSAAANR.N
1297
1300
1318
	gi|45599329 Mass: 20957 Score: 254 Expect: 3.1e-022 Matches: 17
		peptidoglycan associated cytoplasmic membrane protein [Leptospira interrogans serovar Copenhageni str. Fiocruz L1-130]
		Observed	Mr(expt)	Mr(calc)	ppm	Start		End	Miss	Ions	Peptide
		1098.5641	1097.5568	1097.5505	5.72	134	-	142	0	13	K.GNIFYSELR.A
		1226.6531	1225.6458	1225.6455	0.25	133	-	142	1	68	K.KGNIFYSELR.A
		1500.7452	1499.7380	1499.7409	-1.94	69	-	81	0	16	R.YPDGLTRPGFSYK.K
		1972.8827	1971.8754	1971.8769	-0.77	28	-	46	0	73	K.EESAAPEPSTQEQSAAANR.N
		2100.9753	2099.9681	2099.9719	-1.82	27	-	46	1	29	K.KEESAAPEPSTQEQSAAANR.N
1330
	gi|304570487 Mass: 20359 Score: 84 Expect: 3e-005 Matches: 10										cytochrome C [Leptospira interrogans]	Score	Expect	Identities	Positives	Gaps
		hypothetical protein LIC10877 [Leptospira interrogans serovar Copenhageni str. Fiocruz L1-130]									Sequence ID: gi|446801390|ref|WP_000878646.1|Length: 193Number of Matches: 1	385 bits(989)	2e-134	182/183(99%)	183/183(100%)	0/183(0%)
		Observed	Mr(expt)	Mr(calc)	ppm	Start		End	Miss	Ions	Peptide
		1166.6262	1165.6189	1165.6204	-1.23	103	-	115	0	31	R.GAGNGTIVGPAPR.I
		1637.7568	1636.7496	1636.7441	3.34	29	-	44	0	21	R.EAQEADPIAHDGAASR.I
	gi|45601821 Mass: 20587 Score: 43 Expect: 0.37 Matches: 5
		NADH dehydrogenase I subunit C [Leptospira interrogans serovar Copenhageni str. Fiocruz L1-130]
		Observed	Mr(expt)	Mr(calc)	ppm	Start		End	Miss	Ions	Peptide
		1053.5715	1052.5643	1052.5655	-1.15	71	-	78	0	29	R.FEVNYLLR.S
1334
1341
	gi|304570487 Mass: 20359 Score: 77 Expect: 0.00015 Matches: 11										cytochrome C [Leptospira interrogans]	Score	Expect	Identities	Positives	Gaps
		hypothetical protein LIC10877 [Leptospira interrogans serovar Copenhageni str. Fiocruz L1-130]									Sequence ID: gi|446801390|ref|WP_000878646.1|Length: 193Number of Matches: 1	385 bits(989)	2e-134	182/183(99%)	183/183(100%)	0/183(0%)
		Observed	Mr(expt)	Mr(calc)	ppm	Start		End	Miss	Ions	Peptide
		1079.5521	1078.5448	1078.5407	3.86	168	-	175	1	14	R.KLQEYENR.T
		1822.8295	1821.8222	1821.8243	-1.18	13	-	28	0	24	K.TPPLEYFPDMADSPAR.E + Oxidation (M)
	gi|304570487	1637.7540	1636.7467	1636.7441	1.61	29	-	44	0	42	R.EAQEADPIAHDGAASR.I
	gi|304570487	1166.6310	1165.6237	1165.6204	2.87	103	-	115	0	38	R.GAGNGTIVGPAPR.I
1352
	gi|304570487 Mass: 20359 Score: 96 Expect: 2.2e-006 Matches: 13										cytochrome C [Leptospira interrogans]	Score	Expect	Identities	Positives	Gaps
		hypothetical protein LIC10877 [Leptospira interrogans serovar Copenhageni str. Fiocruz L1-130]									Sequence ID: gi|446801390|ref|WP_000878646.1|Length: 193Number of Matches: 1	385 bits(989)	2e-134	182/183(99%)	183/183(100%)	0/183(0%)
		Observed	Mr(expt)	Mr(calc)	ppm	Start		End	Miss	Ions	Peptide
		1079.5492	1078.5419	1078.5407	1.14	168	-	175	1	15	R.KLQEYENR.T
		1822.8260	1821.8188	1821.8243	-3.06	13	-	28	0	19	K.TPPLEYFPDMADSPAR.E + Oxidation (M)
	gi|45600004	1657.8790	1656.8717	1656.8584	8.07	51	-	65	1	48	K.GLGNPFKDDLANLQR.G
	gi|45600004	1637.7530	1636.7457	1636.7441	1.00	8	-	23	0	54	R.EAQEADPIAHDGAASR.I
1356
	gi|45601834 Mass: 39962 Score: 261 Expect: 6.2e-023 Matches: 21
		DshA [Leptospira interrogans serovar Copenhageni str. Fiocruz L1-130]
		Observed	Mr(expt)	Mr(calc)	ppm	Start		End	Miss	Ions	Peptide
		1380.6837	1379.6764	1379.6694	5.08	274	-	284	0	55	K.VLNENFTHHNR.E
		1436.7931	1435.7858	1435.7857	0.09	207	-	218	1	12	K.KYQIMVLEGAIR.V + Oxidation (M)
		1499.7069	1498.6996	1498.6939	3.80	292	-	303	0	62	K.SEIEENSYPIYR.I
		1672.8565	1671.8492	1671.8468	1.45	260	-	273	2	62	K.EFTKYQALSENSKK.V
		1967.0595	1966.0522	1966.0557	-1.81	207	-	223	2	16	K.KYQIMVLEGAIRVDSTK.S + Oxidation (M)
	gi|304570487 Mass: 20359 Score: 144 Expect: 3.1e-011 Matches: 15										cytochrome C [Leptospira interrogans]	Score	Expect	Identities	Positives	Gaps
		hypothetical protein LIC10877 [Leptospira interrogans serovar Copenhageni str. Fiocruz L1-130]									Sequence ID: gi|446801390|ref|WP_000878646.1|Length: 193Number of Matches: 1	385 bits(989)	2e-134	182/183(99%)	183/183(100%)	0/183(0%)
		Observed	Mr(expt)	Mr(calc)	ppm	Start		End	Miss	Ions	Peptide
		1637.7594	1636.7521	1636.7441	4.91	29	-	44	0	43	R.EAQEADPIAHDGAASR.I
		1822.8251	1821.8178	1821.8243	-3.59	13	-	28	0	27	K.TPPLEYFPDMADSPAR.E + Oxidation (M)
	gi|304570487	1079.5390	1078.5317	1078.5407	-8.30	168	-	175	1	22	R.KLQEYENR.T
1364
	gi|304570487 Mass: 20359 Score: 69 Expect: 0.001 Matches: 13										cytochrome C [Leptospira interrogans]	Score	Expect	Identities	Positives	Gaps
		hypothetical protein LIC10877 [Leptospira interrogans serovar Copenhageni str. Fiocruz L1-130]									Sequence ID: gi|446801390|ref|WP_000878646.1|Length: 193Number of Matches: 1	385 bits(989)	2e-134	182/183(99%)	183/183(100%)	0/183(0%)
		Observed	Mr(expt)	Mr(calc)	ppm	Start		End	Miss	Ions	Peptide
	gi|304570487	1166.6300	1165.6227	1165.6204	2.01	103	-	115	0	59	R.GAGNGTIVGPAPR.I
	gi|304570487	1637.7580	1636.7507	1636.7441	4.05	29	-	44	0	87	R.EAQEADPIAHDGAASR.I
1380
1395
1397
1402
1407
	gi|45602787 Mass: 20862 Score: 59 Expect: 0.01 Matches: 9
		conserved hypothetical protein [Leptospira interrogans serovar Copenhageni str. Fiocruz L1-130]
		Observed	Mr(expt)	Mr(calc)	ppm	Start		End	Miss	Ions	Peptide
		1863.9847	1862.9775	1862.9738	1.98	119	-	135	2	37	K.ISGVSVYKELGPDKSER.S
1411
1412
1414
1429
1431
1432
1445
	gi|45656770 Mass: 18115 Score: 98 Expect: 1.3e-006 Matches: 15
		lipoprotein [Leptospira interrogans serovar Copenhageni str. Fiocruz L1-130]
		Observed	Mr(expt)	Mr(calc)	ppm	Start		End	Miss	Ions	Peptide
		2004.0259	2003.0186	2003.0126	3.02	70	-	85	1	34	R.VYDYRNHQANPKPFVR.V
	gi|45656770	1307.7020	1306.6947	1306.6894	4.05	75	-	85	0	44	R.NHQANPKPFVR.V
1446
	gi|45600006 Mass: 18115 Score: 93 Expect: 4.2e-006 Matches: 18
		putative lipoprotein [Leptospira interrogans serovar Copenhageni str. Fiocruz L1-130]
		Observed	Mr(expt)	Mr(calc)	ppm	Start		End	Miss	Ions	Peptide
		2004.0232	2003.0159	2003.0126	1.68	70	-	85	1	37	R.VYDYRNHQANPKPFVR.V
	gi|45600006	1307.7030	1306.6957	1306.6894	4.81	75	-	85	0	48	R.NHQANPKPFVR.V
1447
1448
	gi|45600006 Mass: 18115 Score: 72 Expect: 0.00046 Matches: 17
		putative lipoprotein [Leptospira interrogans serovar Copenhageni str. Fiocruz L1-130]
		Observed	Mr(expt)	Mr(calc)	ppm	Start		End	Miss	Ions	Peptide
		2004.0126	2003.0053	2003.0126	-3.63	70	-	85	1	20	R.VYDYRNHQANPKPFVR.V
1450
	gi|45600006 Mass: 18115 Score: 119 Expect: 9.8e-009 Matches: 20
		putative lipoprotein [Leptospira interrogans serovar Copenhageni str. Fiocruz L1-130]
		Observed	Mr(expt)	Mr(calc)	ppm	Start		End	Miss	Ions	Peptide
		1589.8079	1588.8006	1588.8031	-1.61	86	-	98	2	10	R.VKTEKVEGWMNPR.C + Oxidation (M)
		2004.0199	2003.0126	2003.0126	0.03	70	-	85	1	46	R.VYDYRNHQANPKPFVR.V
1464
1469
1476
1484
1495
	gi|45599867 Mass: 16442 Score: 54 Expect: 0.032 Matches: 6
		conserved hypothetical protein [Leptospira interrogans serovar Copenhageni str. Fiocruz L1-130]
		Observed	Mr(expt)	Mr(calc)	ppm	Start		End	Miss	Ions	Peptide
	gi|45599867	2386.3320	2385.3247	2385.3268	-0.85	30	-	52	1	42	R.SGNLVFTSGQLPLKEGQLILSGK.L
	gi|45599867	1688.9490	1687.9417	1687.9409	0.47	14	-	29	0	111	K.LPPPPQAIAAYIPANR.S
1504
	gi|45599545 Mass: 17233 Score: 123 Expect: 3.9e-009 Matches: 12										HEAT repeat protein [Leptospira interrogans serovar Bulgarica str. Mallika]	Score	Expect	Identities	Positives	Gaps
		conserved hypothetical protein [Leptospira interrogans serovar Copenhageni str. Fiocruz L1-130]									Sequence ID: gi|400352256|gb|EJP04453.1|	275 bits(702)	1e-91	145/145(100%)	145/145(100%)	0/145(0%)
		Observed	Mr(expt)	Mr(calc)	ppm	Start		End	Miss	Ions	Peptide
		1242.5619	1241.5546	1241.5676	-10.48	129	-	138	1	18	K.EAFEYADKNR.R
		1366.7980	1365.7907	1365.7980	-5.32	55	-	66	0	11	K.SAIPELIQLLNR.N
		1915.9159	1914.9086	1914.8959	6.65	123	-	138	2	19	K.LEDSTKEAFEYADKNR.R
		1949.0866	1948.0793	1948.0741	2.65	55	-	71	1	37	K.SAIPELIQLLNRNNEPK.I
	gi|45599545	1366.7930	1365.7857	1365.7980	-8.96	55	-	66	0	20	K.SAIPELIQLLNR.N
	gi|45600754 Mass: 42320 Score: 96 Expect: 2e-006 Matches: 11
		LipL45 [Leptospira interrogans serovar Copenhageni str. Fiocruz L1-130]
		Observed	Mr(expt)	Mr(calc)	ppm	Start		End	Miss	Ions	Peptide
		1506.7899	1505.7826	1505.7838	-0.77	82	-	95	1	67	K.SKVDIQFADGSAIR.I
1505
1523
	gi|45600188 Mass: 11302 Score: 189 Expect: 9.8e-016 Matches: 6										cell shape determination protein [Leptospira interrogans serovar Lai str. 56601]	Score	Expect	Identities	Positives	Gaps
		conserved hypothetical protein [Leptospira interrogans serovar Copenhageni str. Fiocruz L1-130]									Sequence ID: gi|24215697|ref|NP_713178.1|Length: 106Number of Matches: 1	209 bits(533)	1e-67	106/106(100%)	106/106(100%)	0/106(0%)
		Observed	Mr(expt)	Mr(calc)	ppm	Start		End	Miss	Ions	Peptide
		1859.8802	1858.8730	1858.8697	1.74	2	-	17	0	117	M.SDEQIDTVIGDDIHFR.G
		2044.9960	2043.9887	2043.9862	1.24	2	-	19	1	56	M.SDEQIDTVIGDDIHFRGK.L
	gi|45600754 Mass: 42320 Score: 122 Expect: 4.9e-009 Matches: 10
		LipL45 [Leptospira interrogans serovar Copenhageni str. Fiocruz L1-130]
		Observed	Mr(expt)	Mr(calc)	ppm	Start		End	Miss	Ions	Peptide
		1506.7960	1505.7887	1505.7838	3.28	82	-	95	1	37	K.SKVDIQFADGSAIR.I
		1976.0444	1975.0372	1975.0375	-0.15	133	-	151	1	22	K.ASKEDQFSVVTPTAIAGVR.G
		2491.1582	2490.1509	2490.1623	-4.55	96	-	118	0	50	R.ISENSVIDFDALSINSHGNSDTR.L
1528
	gi|45600188 Mass: 11302 Score: 273 Expect: 3.9e-024 Matches: 10										cell shape determination protein [Leptospira interrogans serovar Lai str. 56601]	Score	Expect	Identities	Positives	Gaps
		conserved hypothetical protein [Leptospira interrogans serovar Copenhageni str. Fiocruz L1-130]									Sequence ID: gi|24215697|ref|NP_713178.1|Length: 106Number of Matches: 1	209 bits(533)	1e-67	106/106(100%)	106/106(100%)	0/106(0%)
		Observed	Mr(expt)	Mr(calc)	ppm	Start		End	Miss	Ions	Peptide
		1859.8789	1858.8716	1858.8697	1.02	2	-	17	0	120	M.SDEQIDTVIGDDIHFR.G
		2044.9951	2043.9878	2043.9862	0.82	2	-	19	1	104	M.SDEQIDTVIGDDIHFRGK.L
	gi|45600754 Mass: 42320 Score: 212 Expect: 4.9e-018 Matches: 17
		LipL45 [Leptospira interrogans serovar Copenhageni str. Fiocruz L1-130]
		Observed	Mr(expt)	Mr(calc)	ppm	Start		End	Miss	Ions	Peptide
		1506.7921	1505.7848	1505.7838	0.69	82	-	95	1	83	K.SKVDIQFADGSAIR.I
		1976.0415	1975.0342	1975.0375	-1.64	133	-	151	1	31	K.ASKEDQFSVVTPTAIAGVR.G
		2491.1621	2490.1548	2490.1623	-2.98	96	-	118	0	56	R.ISENSVIDFDALSINSHGNSDTR.L
1529
	gi|45600754 Mass: 42320 Score: 174 Expect: 3.1e-014 Matches: 14
		LipL45 [Leptospira interrogans serovar Copenhageni str. Fiocruz L1-130]
		Observed	Mr(expt)	Mr(calc)	ppm	Start		End	Miss	Ions	Peptide
		1506.7959	1505.7886	1505.7838	3.20	82	-	95	1	85	K.SKVDIQFADGSAIR.I
		1762.9497	1761.9424	1761.9373	2.90	80	-	95	2	16	K.QKSKVDIQFADGSAIR.I
		1976.0416	1975.0344	1975.0375	-1.57	133	-	151	1	15	K.ASKEDQFSVVTPTAIAGVR.G
		2491.1680	2490.1607	2490.1623	-0.63	96	-	118	0	40	R.ISENSVIDFDALSINSHGNSDTR.L
1531
	gi|45601301 Mass: 14991 Score: 218 Expect: 1.2e-018 Matches: 14
		Hsp15 [Leptospira interrogans serovar Copenhageni str. Fiocruz L1-130]
		Observed	Mr(expt)	Mr(calc)	ppm	Start		End	Miss	Ions	Peptide
		1260.6567	1259.6495	1259.6470	1.99	68	-	78	1	85	K.TSNKDIQGELR.Y
		1435.6967	1434.6894	1434.6891	0.16	79	-	89	2	37	R.YSEFRTGEYKR.T
		2088.0464	2087.0391	2087.0423	-1.50	90	-	107	1	35	R.TFTLTESVEEDRISAVYK.N
	gi|45600754 Mass: 42320 Score: 109 Expect: 9.8e-008 Matches: 14
		LipL45 [Leptospira interrogans serovar Copenhageni str. Fiocruz L1-130]
		Observed	Mr(expt)	Mr(calc)	ppm	Start		End	Miss	Ions	Peptide
		1506.7940	1505.7867	1505.7838	1.91	82	-	95	1	79	K.SKVDIQFADGSAIR.I
	gi|45600754	1762.9450	1761.9377	1761.9373	0.22	80	-	95	2	55	K.QKSKVDIQFADGSAIR.I
	gi|45602026 Mass: 17508 Score: 96 Expect: 1.8e-006 Matches: 5
		nitrogen regulatory IIA protein [Leptospira interrogans serovar Copenhageni str. Fiocruz L1-130]
		Observed	Mr(expt)	Mr(calc)	ppm	Start		End	Miss	Ions	Peptide
		1485.7340	1484.7267	1484.7259	0.54	141	-	153	1	32	R.SGSFEEIQKAFSR.N
		2538.2915	2537.2842	2537.2973	-5.14	35	-	56	1	57	K.AIDTHQIDTENKEEILESLLAR.E
1532
	gi|45600754 Mass: 42320 Score: 325 Expect: 2.5e-029 Matches: 15
		LipL45 [Leptospira interrogans serovar Copenhageni str. Fiocruz L1-130]
		Observed	Mr(expt)	Mr(calc)	ppm	Start		End	Miss	Ions	Peptide
		1506.7957	1505.7884	1505.7838	3.04	82	-	95	1	75	K.SKVDIQFADGSAIR.I
		1762.9498	1761.9426	1761.9373	2.96	80	-	95	2	47	K.QKSKVDIQFADGSAIR.I
		1976.0455	1975.0383	1975.0375	0.40	133	-	151	1	81	K.ASKEDQFSVVTPTAIAGVR.G
		2491.1570	2490.1497	2490.1623	-5.04	96	-	118	0	98	R.ISENSVIDFDALSINSHGNSDTR.L
	gi|45599545 Mass: 17233 Score: 295 Expect: 2.5e-026 Matches: 12										HEAT repeat protein [Leptospira noguchii]	Score	Expect	Identities	Positives	Gaps
		conserved hypothetical protein [Leptospira interrogans serovar Copenhageni str. Fiocruz L1-130]									Sequence ID: gi|490565651|ref|WP_004430672.1|Length: 157Number of Matches: 1	266 bits(681)	1e-88	141/145(97%)	142/145(97%)	0/145(0%)
		Observed	Mr(expt)	Mr(calc)	ppm	Start		End	Miss	Ions	Peptide
		1242.5759	1241.5687	1241.5676	0.83	129	-	138	1	63	K.EAFEYADKNR.R
		1366.8073	1365.8000	1365.7980	1.48	55	-	66	0	39	K.SAIPELIQLLNR.N
		1398.6773	1397.6700	1397.6687	0.89	129	-	139	2	16	K.EAFEYADKNRR.S
		1915.9171	1914.9098	1914.8959	7.28	123	-	138	2	70	K.LEDSTKEAFEYADKNR.R
		1949.0828	1948.0755	1948.0741	0.70	55	-	71	1	76	K.SAIPELIQLLNRNNEPK.I
1539
	gi|45599545 Mass: 17233 Score: 338 Expect: 1.2e-030 Matches: 17										HEAT repeat protein [Leptospira interrogans serovar Bulgarica str. Mallika]	Score	Expect	Identities	Positives	Gaps
		conserved hypothetical protein [Leptospira interrogans serovar Copenhageni str. Fiocruz L1-130]									Sequence ID: gi|400352256|gb|EJP04453.1|	275 bits(702)	1e-91	145/145(100%)	145/145(100%)	0/145(0%)
		Observed	Mr(expt)	Mr(calc)	ppm	Start		End	Miss	Ions	Peptide
		1242.5737	1241.5665	1241.5676	-0.94	129	-	138	1	32	K.EAFEYADKNR.R
		1366.8085	1365.8012	1365.7980	2.37	55	-	66	0	66	K.SAIPELIQLLNR.N
		1398.6752	1397.6679	1397.6687	-0.60	129	-	139	2	30	K.EAFEYADKNRR.S
		1915.9139	1914.9067	1914.8959	5.63	123	-	138	2	47	K.LEDSTKEAFEYADKNR.R
		1949.0826	1948.0754	1948.0741	0.64	55	-	71	1	94	K.SAIPELIQLLNRNNEPK.I
	gi|45600754 Mass: 42320 Score: 231 Expect: 6.2e-020 Matches: 14
		LipL45 [Leptospira interrogans serovar Copenhageni str. Fiocruz L1-130]
		Observed	Mr(expt)	Mr(calc)	ppm	Start		End	Miss	Ions	Peptide
		1506.7927	1505.7854	1505.7838	1.09	82	-	95	1	69	K.SKVDIQFADGSAIR.I
		1976.0414	1975.0341	1975.0375	-1.70	133	-	151	1	30	K.ASKEDQFSVVTPTAIAGVR.G
		2491.1621	2490.1548	2490.1623	-2.98	96	-	118	0	108	R.ISENSVIDFDALSINSHGNSDTR.L
1540
	gi|45600329 Mass: 15103 Score: 230 Expect: 7.8e-020 Matches: 11										thioesterase [Leptospira]	Score	Expect	Identities	Positives	Gaps
		conserved hypothetical protein [Leptospira interrogans serovar Copenhageni str. Fiocruz L1-130]									Sequence ID: gi|446570840|ref|WP_000648186.1|	273 bits(697)	1e-91	134/134(100%)	134/134(100%)	0/134(0%)
		Observed	Mr(expt)	Mr(calc)	ppm	Start		End	Miss	Ions	Peptide
		1441.8035	1440.7962	1440.7936	1.80	112	-	124	1	54	R.AEIENEIGKIVAR.G
		1679.9409	1678.9336	1678.9307	1.73	84	-	97	0	54	R.FLQPAFVNQPLHLR.G
		2053.1409	2052.1336	2052.1327	0.44	107	-	124	2	61	K.VIENRAEIENEIGKIVAR.G
		2223.9421	2222.9349	2222.9314	1.55	25	-	43	0	27	K.ITFDEDTQSAYGDFTCPEK.F
1545
	gi|45600754 Mass: 42320 Score: 90 Expect: 7.6e-006 Matches: 11
		LipL45 [Leptospira interrogans serovar Copenhageni str. Fiocruz L1-130]
		Observed	Mr(expt)	Mr(calc)	ppm	Start		End	Miss	Ions	Peptide
		1506.7961	1505.7889	1505.7838	3.36	82	-	95	1	65	K.SKVDIQFADGSAIR.I
	gi|45600754	1291.6740	1290.6667	1290.6568	7.68	84	-	95	0	48	K.VDIQFADGSAIR.I
	gi|45600754	1976.0430	1975.0357	1975.0375	-0.88	133	-	151	1	73	K.ASKEDQFSVVTPTAIAGVR.G
1548
	gi|45601701 Mass: 14514 Score: 266 Expect: 2e-023 Matches: 20										cell shape determination protein [Leptospira interrogans serovar Lai str. 56601]	Score	Expect	Identities	Positives	Gaps
		conserved hypothetical protein [Leptospira interrogans serovar Copenhageni str. Fiocruz L1-130]									Sequence ID: gi|24213744|ref|NP_711225.1|Length: 136Number of Matches: 1	268 bits(684)	1e-89	136/136(100%)	136/136(100%)	0/136(0%)
		Observed	Mr(expt)	Mr(calc)	ppm	Start		End	Miss	Ions	Peptide
		1094.5496	1093.5423	1093.5404	1.73	119	-	128	0	44	K.IVEESFGGTR.T
		1222.6472	1221.6399	1221.6353	3.76	118	-	128	1	34	K.KIVEESFGGTR.T
		1444.8832	1443.8759	1443.8813	-3.74	85	-	98	0	77	R.LLGDIIAPALHLAK.G
1554
	gi|45601701 Mass: 14514 Score: 457 Expect: 1.6e-042 Matches: 28										cell shape determination protein [Leptospira interrogans serovar Lai str. 56601]	Score	Expect	Identities	Positives	Gaps
		conserved hypothetical protein [Leptospira interrogans serovar Copenhageni str. Fiocruz L1-130]									Sequence ID: gi|24213744|ref|NP_711225.1|Length: 136Number of Matches: 1	268 bits(684)	1e-89	136/136(100%)	136/136(100%)	0/136(0%)
		Observed	Mr(expt)	Mr(calc)	ppm	Start		End	Miss	Ions	Peptide
		1094.5510	1093.5438	1093.5404	3.08	119	-	128	0	45	K.IVEESFGGTR.T
		1222.6486	1221.6413	1221.6353	4.86	118	-	128	1	83	K.KIVEESFGGTR.T
		1402.6962	1401.6889	1401.6848	2.93	73	-	84	1	32	K.AENEVRLEETGR.L
		1444.8859	1443.8786	1443.8813	-1.88	85	-	98	0	82	R.LLGDIIAPALHLAK.G
		1567.8024	1566.7951	1566.7890	3.92	40	-	53	1	13	K.TDDTLYIGETGKVR.T
		1966.9340	1965.9267	1965.9280	-0.65	119	-	136	2	18	K.IVEESFGGTRTLDNGKDE.-
1556
	gi|45601701 Mass: 14514 Score: 242 Expect: 4.9e-021 Matches: 17										cell shape determination protein [Leptospira interrogans serovar Lai str. 56601]	Score	Expect	Identities	Positives	Gaps
		conserved hypothetical protein [Leptospira interrogans serovar Copenhageni str. Fiocruz L1-130]									Sequence ID: gi|24213744|ref|NP_711225.1|Length: 136Number of Matches: 1	268 bits(684)	1e-89	136/136(100%)	136/136(100%)	0/136(0%)
		Observed	Mr(expt)	Mr(calc)	ppm	Start		End	Miss	Ions	Peptide
		1094.5488	1093.5416	1093.5404	1.06	119	-	128	0	32	K.IVEESFGGTR.T
		1222.6455	1221.6382	1221.6353	2.36	118	-	128	1	47	K.KIVEESFGGTR.T
		1444.8837	1443.8764	1443.8813	-3.40	85	-	98	0	63	R.LLGDIIAPALHLAK.G
1570
1571
1572
1574
1583
1585
1588
1600
1606
	gi|45601539 Mass: 13317 Score: 138 Expect: 1.2e-010 Matches: 22
		response regulator [Leptospira interrogans serovar Copenhageni str. Fiocruz L1-130]
		Observed	Mr(expt)	Mr(calc)	ppm	Start		End	Miss	Ions	Peptide
		1735.9253	1734.9180	1734.9127	3.05	95	-	109	1	(18)	K.MGVKDFVVKPFSPER.L
		1751.9166	1750.9094	1750.9076	0.98	95	-	109	1	33	K.MGVKDFVVKPFSPER.L + Oxidation (M)
	gi|45601539	1630.9070	1629.8997	1629.9011	-0.86	77	-	91	0	76	R.IIMVTALGQEDLLAK.A + Oxidation (M)
1609
1610
	gi|45600128 Mass: 12432 Score: 394 Expect: 3.1e-036 Matches: 17
		anti-sigma factor antagonist [Leptospira interrogans serovar Copenhageni str. Fiocruz L1-130]
		Observed	Mr(expt)	Mr(calc)	ppm	Start		End	Miss	Ions	Peptide
		1590.9008	1589.8935	1589.8889	2.86	71	-	85	1	108	K.YQGGLKIINVSGSVR.K
		1718.9968	1717.9896	1717.9839	3.30	70	-	85	2	53	K.KYQGGLKIINVSGSVR.K
		2152.1904	2151.1832	2151.1787	2.09	50	-	70	1	88	K.VSYIDSSGIGALISSLSNLKK.Y
		2181.0400	2180.0328	2180.0314	0.65	93	-	111	0	61	K.LTSFFEIFDNESEAVSAFK.-
1612
	gi|45602544 Mass: 12437 Score: 58 Expect: 0.014 Matches: 7										cell shape determination protein [Leptospira interrogans serovar Lai str. 56601]	Score	Expect	Identities	Positives	Gaps
		conserved hypothetical protein [Leptospira interrogans serovar Copenhageni str. Fiocruz L1-130]									Sequence ID: gi|24217041|ref|NP_714522.1|Length: 115Number of Matches: 1	226 bits(577)	4e-74	115/115(100%)	115/115(100%)	0/115(0%)
		Observed	Mr(expt)	Mr(calc)	ppm	Start		End	Miss	Ions	Peptide
		1655.7312	1654.7239	1654.7331	-5.54	96	-	109	0	31	R.IVMEEGVQFEGNCK.I + Oxidation (M)
	gi|45602544	1761.9040	1760.8967	1760.9057	-5.09	62	-	78	0	50	R.IVVAGGEINGNIYASER.V	respot in O20
1613
	gi|45600128 Mass: 12432 Score: 540 Expect: 7.8e-051 Matches: 15
		anti-sigma factor antagonist [Leptospira interrogans serovar Copenhageni str. Fiocruz L1-130]
		Observed	Mr(expt)	Mr(calc)	ppm	Start		End	Miss	Ions	Peptide
		1156.6173	1155.6100	1155.6175	-6.49	41	-	49	0	42	K.YYTIINLEK.V
		1590.8997	1589.8924	1589.8889	2.17	71	-	85	1	111	K.YQGGLKIINVSGSVR.K
		1718.9954	1717.9881	1717.9839	2.44	70	-	85	2	79	K.KYQGGLKIINVSGSVR.K
		2152.1853	2151.1780	2151.1787	-0.30	50	-	70	1	128	K.VSYIDSSGIGALISSLSNLKK.Y
		2181.0352	2180.0279	2180.0314	-1.59	93	-	111	0	105	K.LTSFFEIFDNESEAVSAFK.-
1614
1618
1628
	gi|45602738 Mass: 26360 Score: 278 Expect: 1.2e-024 Matches: 18										iron dicitrate transporter FecR [Leptospira interrogans]	Score	Expect	Identities	Positives	Gaps
		conserved hypothetical protein [Leptospira interrogans serovar Copenhageni str. Fiocruz L1-130]									Sequence ID: gi|446646643|ref|WP_000723989.1|	464 bits(1193)	8e-164	233/233(100%)	233/233(100%)	0/233(0%)
		Observed	Mr(expt)	Mr(calc)	ppm	Start		End	Miss	Ions	Peptide
		1278.6859	1277.6786	1277.6867	-6.32	180	-	190	0	26	K.TIYITPSDLQK.L
		1578.8345	1577.8272	1577.8301	-1.83	177	-	190	1	28	K.GDKTIYITPSDLQK.L
		1710.8666	1709.8593	1709.8698	-6.15	213	-	226	0	(15)	K.MTPEQFQIIYELAK.K
		1726.8657	1725.8584	1725.8647	-3.64	213	-	226	0	64	K.MTPEQFQIIYELAK.K + Oxidation (M)
		1854.9648	1853.9576	1853.9597	-1.14	213	-	227	1	30	K.MTPEQFQIIYELAKK.K + Oxidation (M)
		2476.2498	2475.2425	2475.2506	-3.28	191	-	212	0	82	K.LNVPYLHNHSEIENSLVGAQNK.M
1637
	gi|45600452 Mass: 10556 Score: 204 Expect: 3.1e-017 Matches: 14
		GroES [Leptospira interrogans serovar Copenhageni str. Fiocruz L1-130]
		Observed	Mr(expt)	Mr(calc)	ppm	Start		End	Miss	Ions	Peptide
		1861.9528	1860.9455	1860.9469	-0.75	17	-	33	1	59	R.QEAEEKIGSIFVPDTAK.E
		1986.0590	1985.0517	1985.0469	2.41	70	-	86	2	50	K.YSGTEIKSEGKEYLIIR.E
		2555.3640	2554.3567	2554.3642	-2.94	11	-	33	2	32	R.VLVEPRQEAEEKIGSIFVPDTAK.E
1638
	gi|45600452 Mass: 10556 Score: 527 Expect: 1.6e-049 Matches: 22
		GroES [Leptospira interrogans serovar Copenhageni str. Fiocruz L1-130]
		Observed	Mr(expt)	Mr(calc)	ppm	Start		End	Miss	Ions	Peptide
		1147.6301	1146.6229	1146.6285	-4.91	23	-	33	0	22	K.IGSIFVPDTAK.E
		1426.7568	1425.7496	1425.7463	2.27	11	-	22	1	49	R.VLVEPRQEAEEK.I
		1861.9525	1860.9452	1860.9469	-0.89	17	-	33	1	118	R.QEAEEKIGSIFVPDTAK.E
		1986.0520	1985.0447	1985.0469	-1.10	70	-	86	2	48	K.YSGTEIKSEGKEYLIIR.E
		2173.2073	2172.2000	2172.2042	-1.91	41	-	60	2	82	K.VVEIGSGKYEDGKLIPLEVK.V
		2555.3562	2554.3489	2554.3642	-6.00	11	-	33	2	75	R.VLVEPRQEAEEKIGSIFVPDTAK.E
1647
	gi|45599486 Mass: 10173 Score: 43 Expect: 0.38 Matches: 6
		conserved hypothetical protein [Leptospira interrogans serovar Copenhageni str. Fiocruz L1-130]
		Observed	Mr(expt)	Mr(calc)	ppm	Start		End	Miss	Ions	Peptide
		1669.9286	1668.9213	1668.9159	3.26	8	-	23	0	30	R.LNDIINVGIGAVQTSR.E

## Sheet: Contaminants 
Spot
308
	gi|1351907 Mass: 71244 Score: 458 Expect: 5.2e-039 Matches: 39
		RecName: Full=Serum albumin; AltName: Full=BSA; AltName: Allergen=Bos d 6; Flags: Precursor
		Observed	Mr(expt)	Mr(calc)	ppm	Start		End	Miss	Ions	Peptide
		1195.5891	1194.5818	1194.5815	0.26	223	-	232	1	15	R.CASIQKFGER.A
		1419.6857	1418.6784	1418.6864	-5.64	89	-	100	0	57	K.SLHTLFGDELCK.V
		1439.8110	1438.8038	1438.8045	-0.48	360	-	371	1	32	R.RHPEYAVSVLLR.L
		1479.7953	1478.7880	1478.7881	-0.09	421	-	433	0	65	K.LGEYGFQNALIVR.Y
		1567.7422	1566.7349	1566.7354	-0.34	347	-	359	0	60	K.DAFLGSFLYEYSR.R
		1639.9415	1638.9343	1638.9305	2.30	437	-	451	1	99	R.KVPQVSTPTLVEVSR.S
313
	gi|1351907 Mass: 71244 Score: 372 Expect: 2.1e-030 Matches: 36
		RecName: Full=Serum albumin; AltName: Full=BSA; AltName: Allergen=Bos d 6; Flags: Precursor
		Observed	Mr(expt)	Mr(calc)	ppm	Start		End	Miss	Ions	Peptide
		1195.5924	1194.5851	1194.5815	3.02	223	-	232	1	42	R.CASIQKFGER.A
		1305.7144	1304.7071	1304.7088	-1.34	402	-	412	0	32	K.HLVDEPQNLIK.Q
		1439.8213	1438.8140	1438.8045	6.64	360	-	371	1	16	R.RHPEYAVSVLLR.L
		1479.8057	1478.7984	1478.7881	6.92	421	-	433	0	36	K.LGEYGFQNALIVR.Y
		1639.9471	1638.9399	1638.9305	5.73	437	-	451	1	119	R.KVPQVSTPTLVEVSR.S
315
	gi|1351907 Mass: 71244 Score: 376 Expect: 1.1e-031 Matches: 32
		RecName: Full=Serum albumin; AltName: Full=BSA; AltName: Allergen=Bos d 6; Flags: Precursor
		Observed	Mr(expt)	Mr(calc)	ppm	Start		End	Miss	Ions	Peptide
		1439.8218	1438.8145	1438.8045	6.98	360	-	371	1	49	R.RHPEYAVSVLLR.L
		1479.8050	1478.7978	1478.7881	6.51	421	-	433	0	52	K.LGEYGFQNALIVR.Y
		1567.7533	1566.7460	1566.7354	6.75	347	-	359	0	61	K.DAFLGSFLYEYSR.R
		1639.9447	1638.9374	1638.9305	4.24	437	-	451	1	102	R.KVPQVSTPTLVEVSR.S
319
	gi|30794280 Mass: 71274 Score: 325 Expect: 1e-025 Matches: 29
		serum albumin precursor [Bos taurus]
		Observed	Mr(expt)	Mr(calc)	ppm	Start		End	Miss	Ions	Peptide
		1419.6941	1418.6868	1418.6864	0.29	89	-	100	0	75	K.SLHTLFGDELCK.V
		1439.8153	1438.8080	1438.8045	2.48	360	-	371	1	22	R.RHPEYAVSVLLR.L
		1479.8002	1478.7929	1478.7881	3.21	421	-	433	0	41	K.LGEYGFQNALIVR.Y
		1567.7472	1566.7399	1566.7354	2.85	347	-	359	0	46	K.DAFLGSFLYEYSR.R
		1639.9429	1638.9356	1638.9305	3.12	437	-	451	1	73	R.KVPQVSTPTLVEVSR.S
322
	gi|367460260 Mass: 68416 Score: 543 Expect: 1.6e-047 Matches: 36
		Chain A, Crystal Structure Of Bovine Serum Albumin
		Observed	Mr(expt)	Mr(calc)	ppm	Start		End	Miss	Ions	Peptide
		1001.5802	1000.5729	1000.5818	-8.84	209	-	217	1	21	R.ALKAWSVAR.L
		1195.5873	1194.5800	1194.5815	-1.28	199	-	208	1	41	R.CASIQKFGER.A
		1305.7051	1304.6978	1304.7088	-8.45	378	-	388	0	40	K.HLVDEPQNLIK.Q
		1419.6849	1418.6777	1418.6864	-6.16	65	-	76	0	63	K.SLHTLFGDELCK.V
		1439.8080	1438.8007	1438.8045	-2.61	336	-	347	1	38	R.RHPEYAVSVLLR.L
		1479.7986	1478.7913	1478.7881	2.13	397	-	409	0	66	K.LGEYGFQNALIVR.Y
		1567.7443	1566.7370	1566.7354	0.98	323	-	335	0	45	K.DAFLGSFLYEYSR.R
		1639.9419	1638.9346	1638.9305	2.52	413	-	427	1	102	R.KVPQVSTPTLVEVSR.S
1540
	gi|160961491 Mass: 65621 Score: 154 Expect: 1.7e-009 Matches: 13
		keratin, type II cytoskeletal 1 [Pan troglodytes]
		Observed	Mr(expt)	Mr(calc)	ppm	Start		End	Miss	Ions	Peptide
		2501.2461	2500.2388	2500.2445	-2.26	360	-	381	2	141	K.SKAEAESLYQSKYEELQITAGR.H

## Sheet: summary
Spot	ID	Lepto-specific database	contaminants	comment
227	translation elongation factor G [Leptospira interrogans serovar Copenhageni str. Fiocruz L1-130]	x
282	DnaK [Leptospira interrogans serovar Copenhageni str. Fiocruz L1-130]	x
319	methylmalonyl-CoA mutase [Leptospira interrogans serovar Copenhageni str. Fiocruz L1-130]	x
	serum albumin precursor [Bos taurus]		x	all entries
432	Rho [Leptospira interrogans serovar Copenhageni str. Fiocruz L1-130]	x
563	acetyl-CoA acetyltransferase [Leptospira interrogans serovar Copenhageni str. Fiocruz L1-130]	x
	dihydrolipoamide succinyltransferase [Leptospira interrogans serovar Copenhageni str. Fiocruz L1-130]	x
631	putative lipoprotein [Leptospira interrogans serovar Copenhageni str. Fiocruz L1-130]	x
686
711	LipL41 [Leptospira interrogans serovar Copenhageni str. Fiocruz L1-130]	x
751	Ketol-acid reductoisomerase	x
	ABC transporter, ATP-binding protein [Leptospira interrogans serovar Copenhageni str. Fiocruz L1-130]	x
794	putative citrate lyase [Leptospira interrogans serovar Copenhageni str. Fiocruz L1-130]	x
	type III beta-ketoacyl synthase-like protein [Leptospira interrogans serovar Copenhageni str. Fiocruz L1-130]	x
934	LipL32 [Leptospira interrogans serovar Copenhageni str. Fiocruz L1-130]	x
950	LipL32 [Leptospira interrogans serovar Copenhageni str. Fiocruz L1-130]	x
254	cyclic nucleotide binding protein [Leptospira interrogans serovar Copenhageni str. Fiocruz L1-130]	x
284	DnaK [Leptospira interrogans serovar Copenhageni str. Fiocruz L1-130]	x
322	Chain A, Crystal Structure Of Bovine Serum Albumin		x	all entries
457	ATP synthase subunit alpha	x
580	S-adenosylhomocysteine hydrolase [Leptospira interrogans serovar Copenhageni str. Fiocruz L1-130]	x
633	bacterial group 3 Ig-like protein [Leptospira]	x		signal peptide
697	DNA-directed RNA polymerase alpha chain [Leptospira interrogans serovar Copenhageni str. Fiocruz L1-130]	x
	LipL41 [Leptospira interrogans serovar Copenhageni str. Fiocruz L1-130]	x
712	LipL41 [Leptospira interrogans serovar Copenhageni str. Fiocruz L1-130]	x
767
797	putative citrate lyase [Leptospira interrogans serovar Copenhageni str. Fiocruz L1-130]	x
940	LipL32 [Leptospira interrogans serovar Copenhageni str. Fiocruz L1-130]	x
957	LipL32 [Leptospira interrogans serovar Copenhageni str. Fiocruz L1-130]	x
256	polyribonucleotide nucleotidyltransferase [Leptospira interrogans serovar Copenhageni str. Fiocruz L1-130]	x
286	DnaK [Leptospira interrogans serovar Copenhageni str. Fiocruz L1-130]	x
333	polysaccharide deacetylase [Leptospira interrogans serovar Copenhageni str. Fiocruz L1-130]	x
459	ATP synthase subunit alpha	x
581	S-adenosylhomocysteine hydrolase [Leptospira interrogans serovar Copenhageni str. Fiocruz L1-130]	x
637	acyl-CoA dehydrogenase [Leptospira interrogans serovar Copenhageni str. Fiocruz L1-130]	x
700	LipL41 [Leptospira interrogans serovar Copenhageni str. Fiocruz L1-130]	x
	DNA polymerase III beta subunit [Leptospira interrogans serovar Copenhageni str. Fiocruz L1-130]	x
717	LipL41 [Leptospira interrogans serovar Copenhageni str. Fiocruz L1-130]	x
776
814	MreB [Leptospira interrogans serovar Copenhageni str. Fiocruz L1-130]	x
942	LipL32 [Leptospira interrogans serovar Copenhageni str. Fiocruz L1-130]	x
958	LipL32 [Leptospira interrogans serovar Copenhageni str. Fiocruz L1-130]	x
259	cyclic nucleotide binding protein [Leptospira interrogans serovar Copenhageni str. Fiocruz L1-130]	x
308	Serum albumin		x	all entries
372
518	putative glutamine synthetase protein [Leptospira interrogans serovar Copenhageni str. Fiocruz L1-130]	x
583	elongation factor Tu [Leptospira interrogans serovar Copenhageni str. Fiocruz L1-130]	x
642	isocitrate dehydrogenase [Leptospira interrogans serovar Copenhageni str. Fiocruz L1-130]	x
701	LipL41 [Leptospira interrogans serovar Copenhageni str. Fiocruz L1-130]	x
724	LipL41 [Leptospira interrogans serovar Copenhageni str. Fiocruz L1-130]	x
	cysteine desulfurase [Leptospira interrogans serovar Copenhageni str. Fiocruz L1-130]	x
780	putative citrate lyase [Leptospira interrogans serovar Copenhageni str. Fiocruz L1-130]	x
825	flagellin protein [Leptospira interrogans serovar Copenhageni str. Fiocruz L1-130]	x
943	LipL32 [Leptospira interrogans serovar Copenhageni str. Fiocruz L1-130]	x
959	LipL32 [Leptospira interrogans serovar Copenhageni str. Fiocruz L1-130]	x
260	polyribonucleotide nucleotidyltransferase [Leptospira interrogans serovar Copenhageni str. Fiocruz L1-130]	x
310
373	GroEL [Leptospira interrogans serovar Copenhageni str. Fiocruz L1-130]	x
537	dihydrolipoamide succinyltransferase [Leptospira interrogans serovar Copenhageni str. Fiocruz L1-130]	x
589
648	acyl-CoA dehydrogenase [Leptospira interrogans serovar Copenhageni str. Fiocruz L1-130]	x
	fatty acid synthase subunit beta [Leptospira interrogans serovar Copenhageni str. Fiocruz L1-130]	x
	elongation factor Tu [Leptospira interrogans serovar Copenhageni str. Fiocruz L1-130]	x
704	LipL41 [Leptospira interrogans serovar Copenhageni str. Fiocruz L1-130]	x
725	LipL41 [Leptospira interrogans serovar Copenhageni str. Fiocruz L1-130]	x
784	cell division ATPase [Leptospira interrogans serovar Copenhageni str. Fiocruz L1-130]	x
830
945	LipL32 [Leptospira interrogans serovar Canicola]	x
960	LipL32 [Leptospira interrogans serovar Copenhageni str. Fiocruz L1-130]	x
262
311
375	GroEL [Leptospira interrogans serovar Copenhageni str. Fiocruz L1-130]	x
544	ATP synthase beta chain [Leptospira interrogans serovar Copenhageni str. Fiocruz L1-130]	x
591	elongation factor Tu [Leptospira interrogans serovar Copenhageni str. Fiocruz L1-130]	x
672	bacterial group 3 Ig-like protein [Leptospira]	x
705
730	LipL41 [Leptospira interrogans serovar Copenhageni str. Fiocruz L1-130]	x
	elongation factor Tu [Leptospira interrogans serovar Copenhageni str. Fiocruz L1-130]	x
786	putative citrate lyase [Leptospira interrogans serovar Copenhageni str. Fiocruz L1-130]	x
	conserved hypothetical protein [Leptospira interrogans serovar Copenhageni str. Fiocruz L1-130]	x
	type III beta-ketoacyl synthase-like protein [Leptospira interrogans serovar Copenhageni str. Fiocruz L1-130]	x
864
947	LipL32 [Leptospira interrogans serovar Copenhageni str. Fiocruz L1-130]	x
961
263
313	methylmalonyl-CoA mutase [Leptospira interrogans serovar Copenhageni str. Fiocruz L1-130]	x
	Serum albumin		x	all entries
379	GroEL [Leptospira interrogans serovar Copenhageni str. Fiocruz L1-130]	x
546	dihydrolipoamide succinyltransferase [Leptospira interrogans serovar Copenhageni str. Fiocruz L1-130]	x
595	adenylate/guanylate cyclase [Leptospira interrogans serovar Copenhageni str. Fiocruz L1-130]	x
	elongation factor Tu [Leptospira interrogans serovar Copenhageni str. Fiocruz L1-130]	x
676	bacterial group 3 Ig-like protein [Leptospira]	x
706	LipL41 [Leptospira interrogans serovar Copenhageni str. Fiocruz L1-130]	x
748
792
902	signal peptide protein [Leptospira interrogans]	x
	flagellar filament sheath protein [Leptospira interrogans serovar Copenhageni str. Fiocruz L1-130]	x
948	LipL32 [Leptospira interrogans serovar Copenhageni str. Fiocruz L1-130]	x
962	LipL32 [Leptospira interrogans serovar Copenhageni str. Fiocruz L1-130]	x
275	polyribonucleotide nucleotidyltransferase [Leptospira interrogans serovar Copenhageni str. Fiocruz L1-130]	x
	cyclic nucleotide binding protein [Leptospira interrogans serovar Copenhageni str. Fiocruz L1-130]	x
315	methylmalonyl-CoA mutase [Leptospira interrogans serovar Copenhageni str. Fiocruz L1-130]	x
	elongation factor EF-G [Leptospira interrogans serovar Copenhageni str. Fiocruz L1-130]	x
	Serum albumin	x		metazoa
383	GroEL [Leptospira interrogans serovar Copenhageni str. Fiocruz L1-130]	x
553	dihydrolipoamide succinyltransferase [Leptospira interrogans serovar Copenhageni str. Fiocruz L1-130]	x
	acetyl-CoA acetyltransferase [Leptospira interrogans serovar Copenhageni str. Fiocruz L1-130]	x
630	bacterial group 3 Ig-like protein [Leptospira]	x
684
710	LipL41 [Leptospira interrogans serovar Copenhageni str. Fiocruz L1-130]	x
750	Ketol-acid reductoisomerase	x
	ABC transporter, ATP-binding protein [Leptospira interrogans serovar Copenhageni str. Fiocruz L1-130]	x
793	putative citrate lyase [Leptospira interrogans serovar Copenhageni str. Fiocruz L1-130]	x
	cytoplasmic membrane protein [Leptospira interrogans serovar Copenhageni str. Fiocruz L1-130]	x
932	succinate dehydrogenase iron-sulfur subunit [Leptospira interrogans serovar Copenhageni str. Fiocruz L1-130]	x
	glucose-1-phosphate thymidylyltransferase [Leptospira interrogans serovar Copenhageni str. Fiocruz L1-130]	x
949	LipL32 [Leptospira interrogans serovar Copenhageni str. Fiocruz L1-130]	x
967	LipL32 [Leptospira interrogans serovar Copenhageni str. Fiocruz L1-130]	x
968	LipL32 [Leptospira interrogans serovar Copenhageni str. Fiocruz L1-130]	x
987	succinate dehydrogenase iron-sulfur subunit [Leptospira interrogans serovar Copenhageni str. Fiocruz L1-130]	x
1066	LipL45 [Leptospira interrogans serovar Copenhageni str. Fiocruz L1-130]	x
1144	conserved hypothetical protein [Leptospira interrogans serovar Copenhageni str. Fiocruz L1-130]	x		signal peptide
1211
1269
1334
1402
1445	lipoprotein [Leptospira interrogans serovar Copenhageni str. Fiocruz L1-130]	x
1495	conserved hypothetical protein [Leptospira interrogans serovar Copenhageni str. Fiocruz L1-130]	x
1539	HEAT repeat protein [Leptospira interrogans serovar Bulgarica str. Mallika]	x
	LipL45 [Leptospira interrogans serovar Copenhageni str. Fiocruz L1-130]	x
1572
969	LipL32 [Leptospira interrogans serovar Copenhageni str. Fiocruz L1-130]	x
992	succinate dehydrogenase iron-sulfur subunit [Leptospira interrogans serovar Copenhageni str. Fiocruz L1-130]	x
1069	LipL31 [Leptospira interrogans serovar Copenhageni str. Fiocruz L1-130]	x
	3-methyl-2-oxobutanoate hydroxymethyltransferase [Leptospira interrogans serovar Copenhageni str. Fiocruz L1-130]	x
1154	conserved hypothetical protein [Leptospira interrogans serovar Copenhageni str. Fiocruz L1-130]	x
	conserved hypothetical protein [Leptospira interrogans serovar Copenhageni str. Fiocruz L1-130]	x
1227
1275	peptidoglycan associated cytoplasmic membrane protein [Leptospira interrogans serovar Copenhageni str. Fiocruz L1-130]	x
1341	cytochrome C [Leptospira interrogans]	x
1407	conserved hypothetical protein [Leptospira interrogans serovar Copenhageni str. Fiocruz L1-130]	x
1446	putative lipoprotein [Leptospira interrogans serovar Copenhageni str. Fiocruz L1-130]	x
1504	HEAT repeat protein [Leptospira interrogans serovar Bulgarica str. Mallika]	x
	LipL45 [Leptospira interrogans serovar Copenhageni str. Fiocruz L1-130]	x
1540	thioesterase [Leptospira]	x
	keratin, type II cytoskeletal 1 [Pan troglodytes]		x	metazoa
1574
974	LipL32 [Leptospira interrogans serovar Copenhageni str. Fiocruz L1-130]	x
1028	LipL41 [Leptospira interrogans serovar Copenhageni str. Fiocruz L1-130]	x
1096
1156
1250	ATP-dependent Clp protease, proteolytic subunit [Leptospira interrogans serovar Copenhageni str. Fiocruz L1-130]	x
1289	peptidoglycan associated cytoplasmic membrane protein [Leptospira interrogans serovar Copenhageni str. Fiocruz L1-130]	x
1352	cytochrome C [Leptospira interrogans]	x
1411
1447
1505
1545	LipL45 [Leptospira interrogans serovar Copenhageni str. Fiocruz L1-130]	x
1583
975	LipL32 [Leptospira interrogans serovar Copenhageni str. Fiocruz L1-130]	x
1036	electron transport flavoprotein beta subunit [Leptospira interrogans serovar Copenhageni str. Fiocruz L1-130]	x
	LipL31 [Leptospira interrogans serovar Copenhageni str. Fiocruz L1-130]	x
1105
1163
1251	transcriptional regulator (TetR family) [Leptospira interrogans serovar Copenhageni str. Fiocruz L1-130]	x
1293	peptidoglycan associated cytoplasmic membrane protein [Leptospira interrogans serovar Copenhageni str. Fiocruz L1-130]	x
1356	DshA [Leptospira interrogans serovar Copenhageni str. Fiocruz L1-130]	x
	cytochrome C [Leptospira interrogans]	x
1412
1448	putative lipoprotein [Leptospira interrogans serovar Copenhageni str. Fiocruz L1-130]	x
1523	cell shape determination protein [Leptospira interrogans serovar Lai str. 56601]	x
	LipL45 [Leptospira interrogans serovar Copenhageni str. Fiocruz L1-130]	x
1548	cell shape determination protein [Leptospira interrogans serovar Lai str. 56601]	x
1585
979	LipL32 [Leptospira interrogans serovar Copenhageni str. Fiocruz L1-130]	x
1042	electron transport flavoprotein beta subunit [Leptospira interrogans serovar Copenhageni str. Fiocruz L1-130]	x
1109
1164	3-hydroxybutyryl-CoA dehydratase [Leptospira interrogans serovar Copenhageni str. Fiocruz L1-130]	x
1262	peroxiredoxin [Leptospira interrogans serovar Copenhageni str. Fiocruz L1-130]	x
1297
1364	cytochrome C [Leptospira interrogans]	x
1414
1450	putative lipoprotein [Leptospira interrogans serovar Copenhageni str. Fiocruz L1-130]	x
1528	cell shape determination protein [Leptospira interrogans serovar Lai str. 56601]	x
	LipL45 [Leptospira interrogans serovar Copenhageni str. Fiocruz L1-130]	x
1554	cell shape determination protein [Leptospira interrogans serovar Lai str. 56601]	x
1588
980	LipL32 [Leptospira interrogans serovar Copenhageni str. Fiocruz L1-130]	x
1049	electron transport flavoprotein beta subunit [Leptospira interrogans serovar Copenhageni str. Fiocruz L1-130]	x
1121
1174	putative lipoprotein [Leptospira interrogans serovar Copenhageni str. Fiocruz L1-130]	x
1263	peroxiredoxin [Leptospira interrogans serovar Copenhageni str. Fiocruz L1-130]	x
1300
1380
1429
1464
1529	LipL45 [Leptospira interrogans serovar Copenhageni str. Fiocruz L1-130]	x
1556	cell shape determination protein [Leptospira interrogans serovar Lai str. 56601]	x
1600
985
1064
1124	tryptophan synthase alpha chain [Leptospira interrogans serovar Copenhageni str. Fiocruz L1-130]	x
	conserved hypothetical protein [Leptospira interrogans serovar Copenhageni str. Fiocruz L1-130]	x
1177	putative lipoprotein [Leptospira interrogans serovar Copenhageni str. Fiocruz L1-130]	x
1266	peroxiredoxin [Leptospira interrogans serovar Copenhageni str. Fiocruz L1-130]	x
1318	peptidoglycan associated cytoplasmic membrane protein [Leptospira interrogans serovar Copenhageni str. Fiocruz L1-130]	x
1395
1431
1476
1531	Hsp15 [Leptospira interrogans serovar Copenhageni str. Fiocruz L1-130]	x
	LipL45 [Leptospira interrogans serovar Copenhageni str. Fiocruz L1-130]	x
	nitrogen regulatory IIA protein [Leptospira interrogans serovar Copenhageni str. Fiocruz L1-130]	x
1570
1606	response regulator [Leptospira interrogans serovar Copenhageni str. Fiocruz L1-130]	x
986
1065	LipL45 [Leptospira interrogans serovar Copenhageni str. Fiocruz L1-130]	x
	LipL31 [Leptospira interrogans serovar Copenhageni str. Fiocruz L1-130]	x
1135	LipL41 [Leptospira interrogans serovar Copenhageni str. Fiocruz L1-130]	x
1206	ribonuclease D [Leptospira interrogans serovar Copenhageni str. Fiocruz L1-130]	x
	heme oxygenase [Leptospira interrogans serovar Copenhageni str. Fiocruz L1-130]	x
	LipL32 [Leptospira interrogans serovar Copenhageni str. Fiocruz L1-130]	x
1267	peroxiredoxin [Leptospira interrogans serovar Copenhageni str. Fiocruz L1-130]	x
	phosphotyrosine protein phosphatase [Leptospira interrogans serovar Copenhageni str. Fiocruz L1-130]	x
1330	cytochrome C [Leptospira interrogans]	x
	NADH dehydrogenase I subunit C [Leptospira interrogans serovar Copenhageni str. Fiocruz L1-130]	x
1397
1432
1484
1532	LipL45 [Leptospira interrogans serovar Copenhageni str. Fiocruz L1-130]	x
	HEAT repeat protein [Leptospira noguchii]	x
1571
1609
1610	anti-sigma factor antagonist [Leptospira interrogans serovar Copenhageni str. Fiocruz L1-130]	x
1647	conserved hypothetical protein [Leptospira interrogans serovar Copenhageni str. Fiocruz L1-130]	x
1612	cell shape determination protein [Leptospira interrogans serovar Lai str. 56601]	x
1613	anti-sigma factor antagonist [Leptospira interrogans serovar Copenhageni str. Fiocruz L1-130]	x
1614
1618
1628	iron dicitrate transporter FecR [Leptospira interrogans]	x
1637	GroES [Leptospira interrogans serovar Copenhageni str. Fiocruz L1-130]	x
1638	GroES [Leptospira interrogans serovar Copenhageni str. Fiocruz L1-130]	x

## Sheet: Parameters
Lepto_Copenhageni 20140206 (7818 sequences; 2483345 residues)
Enzyme : Trypsin
Fixed modifications : Carbamidomethyl (C)
Variable modifications : Dioxidation (W),Oxidation (HW),Oxidation (M),Trp->Kynurenin (W)
Mass values : Monoisotopic
Protein Mass : Unrestricted
Peptide Mass Tolerance : ± 100 ppm
Fragment Mass Tolerance: ± 0.5 Da
Max Missed Cleavages : 2
Instrument type : MALDI-TOF-TOF
Protein scores greater than 51 are significant (p<0.05).
Individual ions scores > 26 indicate identity or extensive homology (p<0.05).
significant identification
several protein in the spot
blast result
low homology (<85%)
unexpected identification (orther taxonomy)
